# Supplementary material for: Analysis of rational use and misuse of antibiotics in emergency departments: A cross-sectional study
Source: PLoS One. 2026 Jun 3;21(6):e0350138. doi: 10.1371/journal.pone.0350138 (PMC13232829; doi:10.1371/journal.pone.0350138)
Supplement: S1 Dataset — (XLSX) [file pone.0350138.s001.xlsx]

## Sheet: Sheet1
Antibiotic_Appropriateness_Group	Sex	ED_Admission_Time	Triage_Area	Chief_Complaint_Code	Type_of_Visit	Upper_Respiratory_Diagnosis	Lower_Respiratory_Diagnosis	Upper_Urinary_Tract	Lower_Urinary_Tract	Lower_Urinary_Tract_01	Diarrhea	Abscess	Skin_Soft_Tissue_Infection	Bone_Joint_Infection	Eye_Infection	Other_Infections	Urine_Culture	Chief_Complaint_Subtype	CRP_Value	Antibiotic_Name	General_Diagnosis_Codes	WBC	Neutrophil	Lymphocyte	Treated_as_Outpatient	Prescription_Written_in_ED	Antibiotic_Prescribed	Time_to_Antibiotic_Prescription	Number_of_Antibiotics_in_Prescription	Number_of_Antibiotics_in_Prescription_01	Other	Antibiotic_Appropriate	Infection_Site	Infection	Antibiotic_Name_Secondary	Miscellaneous	Effectiveness	Dosage	Dosage_Alternative	Duration	Cost_Expensiveness
0	0	1	3	17	1	7	0	0	2	1	0	0	0	0	0	0	0	17	7.48	metranidazol	3	10.58	76.5	17.8	1	1	1	3	1	0	0	0	1	1	metranidazol			2X1	1	0	0
0	0	1	3	17	1	7	0	0	2	1	0	0	0	0	0	0	0	17	33.98	metranidazol	3	12.48	67.1	24.6	1	1	1	11	1	0	0	0	1	1	metranidazol			2X1	1	0	0
0	0	1	3	12	1	7	0	0	2	1	0	0	0	0	0	0	0	12	9.99	metranidazol	3	7.41	61.2	30.6	1	1	1	31	1	0	0	0	1	1	metranidazol			2X1	1	0	0
0	0	1	3	12	1	7	0	0	2	1	0	0	0	0	0	0	0	12	0.87	metranidazol	3	12.2	63.9	26.6	1	1	1	46	1	0	0	0	1	1	metranidazol			2X1	1	0	0
0	1	1	3	12	1	7	0	0	2	1	0	0	0	0	0	0	0	12	0.26	metranidazol	3	7.72	51.8	39.9	1	1	1	201	1	0	0	0	1	1	metranidazol			2X1	1	0	0
0	1	0	3	20	1	7	0	0	5	0	0	0	1	0	0	0	0	20	85.38	metranidazol	7	11.39	7.12	2.92	1	1	1	6	1	0	0	0	1	1	metranidazol			2X1	1	0	0
0	1	1	3	20	1	7	0	0	5	0	1	0	0	0	0	0	0	20	5.69	Amoksislin/ Klav	4	5.76	68.7	18.9	1	1	1	4	1	0	0	0	1	1	Amoksislin/ Klav			2X1	1	0	0
0	1	0	3	12	1	7	0	0	5	0	1	0	0	0	0	0	0	12	150	sefuroksim	4	14.34	12.09	1.56	1	1	1	136	1	0	0	0	1	1	sefuroksim			2X1	1	0	0
0	0	0	3	12	1	7	0	0	5	0	1	0	0	0	0	0	0	12	10.59	klaritromisin	4	8.51	6.19	1.75	1	1	1	195	1	0	0	0	1	1	klaritromisin			2X1	1	0	0
0	0	0	3	17	1	7	0	0	5	0	1	0	0	0	0	0	0	17	0.45	sefuroksim	4	8.03	5.95	1.3	1	1	1	88	2	1	0	0	1	1	sefuroksim			2X1	1	0	0
1	0	1	3	20	1	7	0	0	5	0	1	0	0	0	0	0	0	20	0.37	metranidazol	4	11.39	62.6	25.6	1	1	1	1	1	0	0	1	1	1	metranidazol			2X1	1	0	0
1	0	0	3	12	1	7	0	0	5	0	1	0	0	0	0	0	0	12	2.16	cipro	4	9.02	3.76	4.45	1	1	1	2	1	0	0	1	1	1	cipro			2X1	1	0	0
1	1	1	3	20	1	7	0	0	5	0	1	0	0	0	0	0	0	20	110.97	metranidazol	4	6.34	4.4	1.08	1	1	1	4	1	0	0	1	1	1	metranidazol			2X1	1	0	0
1	0	1	3	17	1	7	0	0	5	0	1	0	0	0	0	0	0	17	1.11	metranidazol	4	14.7	7.08	6.13	1	1	1	5	1	0	0	1	1	1	metranidazol			2X1	1	0	0
1	0	1	3	17	1	7	0	0	5	0	1	0	0	0	0	0	0	17	2.13	metranidazol	4	6.07	4.7	0.87	1	1	1	9	1	0	0	1	1	1	metranidazol			2X1	1	0	0
1	1	0	3	17	1	7	0	0	5	0	1	0	0	0	0	0	0	17	162	cipro	4	6.68	4.24	1.88	1	1	1	10	1	0	0	1	1	1	cipro			2X1	1	0	0
1	1	0	3	12	1	7	0	0	5	0	1	0	0	0	0	0	0	12	93.59	metranidazol	4	15.5	10.01	4.13	1	1	1	14	1	0	0	1	1	1	metranidazol			2X1	1	0	0
1	0	1	3	20	1	7	0	0	5	0	1	0	0	0	0	0	0	20	11.82	metranidazol	4	6.34	69.5	17	1	1	1	15	1	0	0	1	1	1	metranidazol			2X1	1	0	0
1	0	1	3	20	1	7	0	0	5	0	1	0	0	0	0	0	0	20	33.98	metranidazol	4	9.57	6.61	1.81	1	1	1	20	1	0	0	1	1	1	metranidazol			2X1	1	0	0
1	1	1	3	20	1	7	0	0	5	0	1	0	0	0	0	0	0	20	2.22	metranidazol+nit	4	8.65	46.6	42.4	1	1	1	21	1	0	0	1	1	1	metranidazol+nit			2X1	1	0	0
1	0	0	3	12	1	7	0	0	5	0	1	0	0	0	0	0	0	12	4.22	metranidazol	4	18.61	13.04	4.01	1	1	1	40	1	0	0	1	1	1	metranidazol			2X1	1	0	0
1	1	0	3	12	1	7	0	0	5	0	1	0	0	0	0	0	0	12	1.41	cipro	4	10.31	86.7	8.2	1	1	1	41	1	0	0	1	1	1	cipro			2X1	1	0	0
1	1	0	3	20	1	7	0	0	5	0	1	0	0	0	0	0	0	20	10.09	metranidazol	4	6.4	74.9	11.6	1	1	1	44	1	0	0	1	1	1	metranidazol			2X1	1	0	0
1	0	0	3	12	1	7	0	0	5	0	1	0	0	0	0	0	0	12	27.35	metranidazol	4	9.09	71	22.2	1	1	1	44	1	0	0	1	1	1	metranidazol			2X1	1	0	0
1	0	1	3	12	1	7	0	0	5	0	1	0	0	0	0	0	0	12	115.1	metranidazol	4	16.96	14.27	1.93	1	1	1	46	1	0	0	1	1	1	metranidazol			2X1	1	0	0
1	0	0	3	12	1	7	0	0	5	0	1	0	0	0	0	0	0	12	4.58	metranidazol	4	5.95	2.73	2.49	1	1	1	46	1	0	0	1	1	1	metranidazol			2X1	1	0	0
1	1	1	3	12	1	7	0	0	5	0	1	0	0	0	0	0	0	12	4.7	metranidazol	4	10.94	7.06	2.83	1	1	1	47	1	0	0	1	1	1	metranidazol			2X1	1	0	0
1	0	0	3	1	1	2	0	0	5	0	0	0	0	0	0	0	0	1	8.43	Amoksislin/ Klav	1	6.34	3.15	2.5	1	1	1	56	1	0	0	1	1	1	Amoksislin/ Klav			2X1	1	0	0
1	1	0	3	12	1	7	0	0	5	0	1	0	0	0	0	0	0	12	36.3	metranidazol	4	6.11	2.35	2.77	1	1	1	60	1	0	0	1	1	1	metranidazol			2X1	1	0	0
1	1	0	3	12	1	7	0	0	5	0	1	0	0	0	0	0	0	12	5.12	metranidazol	4	9.29	4.77	3.32	1	1	1	70	1	0	0	1	1	1	metranidazol			2X1	1	0	0
1	1	1	3	20	1	7	0	0	5	0	1	0	0	0	0	0	0	20	3.5	metranidazol	4	9.81	61.3	26.3	1	1	1	76	1	0	0	1	1	1	metranidazol			2X1	1	0	0
1	1	1	3	20	1	7	0	0	5	0	1	0	0	0	0	0	0	20	47.74	metranidazol	4	8.27	82.8	6.8	1	1	1	82	1	0	0	1	1	1	metranidazol			2X1	1	0	0
1	1	0	3	17	1	7	0	0	5	0	1	0	0	0	0	0	0	17	2.86	metranidazol	4	5.63	4.58	0.66	1	1	1	88	1	0	0	1	1	1	metranidazol			2X1	1	0	0
1	1	0	3	12	1	7	0	0	5	0	1	0	0	0	0	0	0	12	27	cipro	4	17.3	14.29	1.97	1	1	1	100	1	0	0	1	1	1	cipro			2X1	1	0	0
1	1	1	3	20	1	7	0	0	5	0	1	0	0	0	0	0	0	20	13.74	metranidazol	4	8.89	6.94	1.19	1	1	1	106	1	0	0	1	1	1	metranidazol			2X1	1	0	0
1	1	0	3	12	1	7	0	0	5	0	1	0	0	0	0	0	0	12	33.6	metranidazol	4	6.37	59.2	24.8	1	1	1	106	1	0	0	1	1	1	metranidazol			2X1	1	0	0
1	1	0	3	17	1	7	0	0	5	0	1	0	0	0	0	0	0	17	0.29	metranidazol	4	16.65	11.12	4.45	1	1	1	110	1	0	0	1	1	1	metranidazol			2X1	1	0	0
1	1	0	3	17	1	7	0	0	5	0	1	0	0	0	0	0	0	17	1.57	cipro	4	6.75	4.46	1.65	1	1	1	121	1	0	0	1	1	1	cipro			2X1	1	0	0
1	1	0	3	20	1	7	0	0	5	0	1	0	0	0	0	0	0	20	4.99	metranidazol	4	8.79	4.38	3.24	1	1	1	133	1	0	0	1	1	1	metranidazol			2X1	1	0	0
1	0	1	3	12	1	7	0	0	5	0	1	0	0	0	0	0	0	12	24.15	metranidazol	4	9.83	61.8	25	1	1	1	144	1	0	0	1	1	1	metranidazol			2X1	1	0	0
1	1	0	3	17	1	7	0	0	5	0	1	0	0	0	0	0	0	17	7.48	metranidazol	4	9.33	6.79	1.57	1	1	1	146	1	0	0	1	1	1	metranidazol			2X1	1	0	0
1	0	1	3	12	1	7	0	0	5	0	1	0	0	0	0	0	0	12	19.38	metranidazol	4	7.56	69.3	23.8	1	1	1	169	1	0	0	1	1	1	metranidazol			2X1	1	0	0
1	0	0	3	12	1	7	0	0	5	0	1	0	0	0	0	0	0	12	33.29	metranidazol	4	9.87	6.46	2.51	1	1	1	172	1	0	0	1	1	1	metranidazol			2X1	1	0	0
1	1	1	3	20	1	7	0	0	5	0	1	0	0	0	0	0	0	20	2.03	metranidazol	4	6.69	70.3	21.1	1	1	1	196	1	0	0	1	1	1	metranidazol			2X1	1	0	0
1	0	0	3	12	1	7	0	0	5	0	1	0	0	0	0	0	0	12	2.93	cipro+metranidaz	4	9.55	4.87	3.27	1	1	1	128	2	1	0	1	1	1	cipro+metranidaz			2X1	1	0	0
0	0	1	3	1	1	6	0	0	5	0	0	0	0	0	0	0	0	1	3.8	Makrolidler	1	6.93	3.35	2.75	1	1	1	138	1	0	0	0	2	1	Makrolidler			1X1	0	0	0
0	0	1	3	1	1	6	0	0	5	0	0	0	0	0	0	0	0	1	2.32	Amoksislin/ Klav	1	8.79	49.8	36.9	1	1	1	3	1	0	0	0	2	1	Amoksislin/ Klav			2X1	1	0	0
0	1	1	3	11	1	6	0	0	5	0	0	0	0	0	0	0	0	11	6.7	Amoksislin/ Klav	1	9.34	69.5	19.3	1	1	1	5	1	0	0	0	2	1	Amoksislin/ Klav			2X1	1	0	0
0	1	1	3	15	1	6	0	0	5	0	0	0	0	0	0	0	0	15	1.9	Amoksislin/ Klav	1	6.05	3.62	1.99	1	1	1	7	1	0	0	0	2	1	Amoksislin/ Klav			2X1	1	0	0
0	1	1	3	1	1	6	0	0	5	0	0	0	0	0	0	0	0	1	1	Amoksisilin	1	7.09	49	41.6	1	1	1	7	1	0	0	0	2	1	Amoksisilin			2X1	1	0	0
0	1	1	3	20	1	1	0	0	5	0	0	0	0	0	0	0	0	20	3.01	Amoksisilin	1	8.98	6.4	1.92	1	1	1	9	1	0	0	0	2	1	Amoksisilin			2X1	1	0	0
0	1	0	3	1	1	2	0	0	5	0	0	0	0	0	0	0	0	1	72.82	klaritromisin	1	9.09	4.27	3.58	1	1	1	12	1	0	0	0	2	1	klaritromisin			2X1	1	0	0
0	0	0	3	1	1	6	0	0	5	0	0	0	0	0	0	0	0	1	27	Makrolidler	1	4.63	58.1	32.6	1	1	1	14	1	0	0	0	2	1	Makrolidler			2X1	1	0	0
0	1	1	3	9	1	1	0	0	5	0	0	0	0	0	0	0	0	9	0.23	Amoksislin/ Klav	1	5.34	3.75	1.41	1	1	1	15	1	0	0	0	2	1	Amoksislin/ Klav			2X1	1	0	0
0	1	0	3	1	1	1	0	0	5	0	0	0	0	0	0	0	0	1	3.5	klaritromisin	1	10.31	8.94	0.85	1	1	1	40	1	0	0	0	2	1	klaritromisin			2X1	1	0	0
0	0	0	3	11	1	6	0	0	5	0	0	0	0	0	0	0	0	11	0.7	Amoksislin/ Klav	1	7.25	69.5	20.4	1	1	1	54	1	0	0	0	2	1	Amoksislin/ Klav			2X1	1	0	0
0	0	0	3	1	1	2	0	0	5	0	0	0	0	0	0	0	0	1	3.37	Amoksislin/ Klav	1	9.16	5.92	2.58	1	1	1	64	1	0	0	0	2	1	Amoksislin/ Klav			2X1	1	0	0
0	1	1	3	11	1	6	0	0	5	0	0	0	0	0	0	0	0	11	11.29	Amoksisilin	1	11.49	76.1	17.7	1	1	1	68	1	0	0	0	2	1	Amoksisilin			2X1	1	0	0
0	1	1	3	11	1	6	0	0	5	0	0	0	0	0	0	0	0	11	3.97	Amoksislin/ Klav	1	4.91	65.6	23.8	1	1	1	85	1	0	0	0	2	1	Amoksislin/ Klav			2X1	1	0	0
0	0	1	3	9	1	3	0	0	5	0	0	0	0	0	0	0	0	9	3.8	Amoksisilin	1	3.88	57.6	24.7	1	1	1	92	1	0	0	0	2	1	Amoksisilin			2X1	1	0	0
1	1	1	3	11	1	2	0	0	5	0	0	0	0	0	0	0	0	11	5.1	penisillin G	1	8.98	71.2	21.4	1	1	1	6	1	0	0	1	2	1	penisillin G			1X1	0	0	0
1	0	1	3	4	1	2	0	0	5	0	0	0	0	0	0	0	0	4	8.59	penisillin G	1	5.15	3.82	0.77	1	1	1	6	1	0	0	1	2	1	penisillin G			1X1	0	0	0
1	0	1	3	1	1	2	0	0	5	0	0	0	0	0	0	0	0	1	35.97	penisillin G	1	6.22	3.63	2.05	1	1	1	20	1	0	0	1	2	1	penisillin G			1X1	0	0	0
1	1	1	3	11	1	2	0	0	5	0	0	0	0	0	0	0	0	11	0.4	penisillin G	1	8.89	78.1	13.4	1	1	1	113	1	0	0	1	2	1	penisillin G			1X1	0	0	0
1	0	1	3	1	1	6	0	0	5	0	0	0	0	0	0	0	0	1	6.99	Amoksislin/ Klav	1	6.73	3.94	2.18	1	1	1	1	1	0	0	1	2	1	Amoksislin/ Klav			2X1	1	0	0
1	0	1	3	1	1	2	0	0	5	0	0	0	0	0	0	0	0	1	6.13	Amoksislin/ Klav	1	16.6	12.79	2.83	1	1	1	2	1	0	0	1	2	1	Amoksislin/ Klav			2X1	1	0	0
1	0	1	3	11	1	2	0	0	5	0	0	0	0	0	0	0	0	11	5.69	Amoksisilin	1	6.73	58.6	32.4	1	1	1	3	1	0	0	1	2	1	Amoksisilin			2X1	1	0	0
1	1	1	3	4	1	2	0	0	5	0	0	0	0	0	0	0	0	4	5.09	Amoksisilin	1	9.83	6.07	2.46	1	1	1	3	1	0	0	1	2	1	Amoksisilin			2X1	1	0	0
1	1	0	3	1	1	2	0	0	5	0	0	0	0	0	0	0	0	1	1.48	Amoksisilin	1	10.01	68.3	23.3	1	1	1	3	1	0	0	1	2	1	Amoksisilin			2X1	1	0	0
1	1	1	3	15	1	6	0	0	5	0	0	0	0	0	0	0	0	15	11.7	Amoksislin/ Klav	1	7.25	5.03	1.48	1	1	1	4	1	0	0	1	2	1	Amoksislin/ Klav			2X1	1	0	0
1	1	1	3	11	1	6	0	0	5	0	0	0	0	0	0	0	0	11	1.58	Amoksislin/ Klav	1	14.34	12.55	0.65	1	1	1	4	1	0	0	1	2	1	Amoksislin/ Klav			2X1	1	0	0
1	0	1	3	11	1	2	0	0	5	0	0	0	0	0	0	0	0	11	8.31	Amoksislin/ Klav	1	7	70.6	20.4	1	1	1	4	1	0	0	1	2	1	Amoksislin/ Klav			2X1	1	0	0
1	1	0	1	10	1	6	0	0	5	0	0	0	0	0	0	0	0	10	14.52	Amoksislin/ Klav	1	5.96	66.1	24.3	1	1	1	4	1	0	0	1	2	1	Amoksislin/ Klav			2X1	1	0	0
1	1	1	3	1	1	4	0	0	5	0	0	0	0	0	0	0	0	1	27.35	Amoksislin/ Klav	1	6.82	5.41	0.75	1	1	1	4	1	0	0	1	2	1	Amoksislin/ Klav			2X1	1	0	0
1	0	1	3	1	1	2	0	0	5	0	0	0	0	0	0	0	0	1	6.1	Amoksislin/ Klav	1	8.06	3.68	3.57	1	1	1	4	1	0	0	1	2	1	Amoksislin/ Klav			2X1	1	0	0
1	0	1	3	15	1	6	0	0	5	0	0	0	0	0	0	0	0	15	1	sefuroksim	1	11.58	8.82	1.48	1	1	1	5	1	0	0	1	2	1	sefuroksim			2X1	1	0	0
1	0	1	3	1	1	6	0	0	5	0	0	0	0	0	0	0	0	1	24.15	Amoksisilin	1	6.91	5.65	0.63	1	1	1	5	1	0	0	1	2	1	Amoksisilin			2X1	1	0	0
1	1	1	3	1	1	2	0	0	5	0	0	0	0	0	0	0	0	1	2.93	Amoksislin/ Klav	1	8.28	71.3	19.4	1	1	1	5	1	0	0	1	2	1	Amoksislin/ Klav			2X1	1	0	0
1	0	0	3	1	1	2	0	0	5	0	0	0	0	0	0	0	0	1	113.1	Amoksisilin	1	8.07	5.53	1.56	1	1	1	5	1	0	0	1	2	1	Amoksisilin			2X1	1	0	0
1	1	1	3	23	1	6	0	0	5	0	0	0	0	0	0	0	0	23	111.4	Amoksislin/ Klav	1	14.24	80.8	11.7	1	1	1	6	1	0	0	1	2	1	Amoksislin/ Klav			2X1	1	0	0
1	0	1	3	21	1	7	1	0	5	0	0	0	0	0	0	0	0	21	85.38	Amoksislin/ Klav	2	7.56	5.24	1.8	1	1	1	6	1	0	0	1	2	1	Amoksislin/ Klav			2X1	1	0	0
1	1	1	3	11	1	6	0	0	5	0	0	0	0	0	0	0	0	11	10.23	Amoksisilin	1	5.46	3.98	0.92	1	1	1	6	1	0	0	1	2	1	Amoksisilin			2X1	1	0	0
1	1	1	3	11	1	2	0	0	5	0	0	0	0	0	0	0	0	11	0.61	Amoksislin/ Klav	1	7.5	63.2	30.1	1	1	1	6	1	0	0	1	2	1	Amoksislin/ Klav			2X1	1	0	0
1	1	0	3	1	1	2	0	0	5	0	0	0	0	0	0	0	0	1	0.64	Amoksislin/ Klav	1	4.63	2.69	1.51	1	1	1	6	1	0	0	1	2	1	Amoksislin/ Klav			2X1	1	0	0
1	1	0	3	18	1	2	0	0	5	0	0	0	0	0	0	0	0	18	0.9	Amoksislin/ Klav	1	7.41	4.53	2.27	1	1	1	7	1	0	0	1	2	1	Amoksislin/ Klav			2X1	1	0	0
1	0	1	3	11	1	2	0	0	5	0	0	0	0	0	0	0	0	11	13.74	Amoksisilin	1	8.45	67	21.9	1	1	1	7	1	0	0	1	2	1	Amoksisilin			2X1	1	0	0
1	1	1	3	11	1	2	0	0	5	0	0	0	0	0	0	0	0	11	1.2	Amoksisilin	1	8.27	59.2	29	1	1	1	7	1	0	0	1	2	1	Amoksisilin			2X1	1	0	0
1	0	1	3	11	1	2	0	0	5	0	0	0	0	0	0	0	0	11	4.7	Amoksisilin	1	6.93	48.3	39.7	1	1	1	8	1	0	0	1	2	1	Amoksisilin			2X1	1	0	0
1	0	1	1	1	1	6	0	0	5	0	0	0	0	0	0	0	0	1	0.64	Amoksislin/ Klav	1	9.27	65.5	22.9	1	1	1	8	1	0	0	1	2	1	Amoksislin/ Klav			2X1	1	0	0
1	1	0	1	11	1	4	0	0	5	0	0	0	0	0	0	0	0	11	2.51	Amoksislin/ Klav	1	8.03	74.1	16.2	1	1	1	9	1	0	0	1	2	1	Amoksislin/ Klav			2X1	1	0	0
1	1	1	3	11	1	2	0	0	5	0	0	0	0	0	0	0	0	11	176.9	Amoksislin/ Klav	1	5.28	95.4	4	1	1	1	9	1	0	0	1	2	1	Amoksislin/ Klav			2X1	1	0	0
1	1	1	3	1	1	7	0	0	5	0	0	0	1	0	0	0	0	1	10.2	Amoksislin/ Klav	7	13.34	79.4	12.1	1	1	1	9	1	0	0	1	2	1	Amoksislin/ Klav			2X1	1	0	0
1	0	0	3	1	1	6	0	0	5	0	0	0	0	0	0	0	0	1	3	Amoksislin/ Klav	1	9.17	5.45	2.89	1	1	1	9	1	0	0	1	2	1	Amoksislin/ Klav			2X1	1	0	0
1	0	0	3	1	1	2	0	0	5	0	0	0	0	0	0	0	0	1	2.03	Amoksislin/ Klav	1	8.77	6.6	1.18	1	1	1	9	1	0	0	1	2	1	Amoksislin/ Klav			2X1	1	0	0
1	1	1	3	1	1	2	0	0	5	0	0	0	0	0	0	0	0	1	0.35	Amoksisilin	1	11.26	9.19	1.43	1	1	1	10	1	0	0	1	2	1	Amoksisilin			2X1	1	0	0
1	1	1	3	1	1	1	0	0	5	0	0	0	0	0	0	0	0	1	0.9	Amoksislin/ Klav	1	9.57	69.1	18.9	1	1	1	10	1	0	0	1	2	1	Amoksislin/ Klav			2X1	1	0	0
1	0	1	3	4	1	6	0	0	5	0	0	0	0	0	0	0	0	4	0.7	Amoksislin/ Klav	1	8.07	5.59	1.73	1	1	1	11	1	0	0	1	2	1	Amoksislin/ Klav			2X1	1	0	0
1	1	1	3	4	1	6	0	0	5	0	0	0	0	0	0	0	0	4	4.88	Amoksislin/ Klav	1	9.63	6.32	2.63	1	1	1	11	1	0	0	1	2	1	Amoksislin/ Klav			2X1	1	0	0
1	1	1	3	4	1	2	0	0	5	0	0	0	0	0	0	0	0	4	5.69	Amoksislin/ Klav	1	9.23	6.21	2.23	1	1	1	11	1	0	0	1	2	1	Amoksislin/ Klav			2X1	1	0	0
1	1	1	3	1	1	6	0	0	5	0	0	0	0	0	0	0	0	1	3.42	Amoksislin/ Klav	1	15.57	83.9	7.1	1	1	1	11	1	0	0	1	2	1	Amoksislin/ Klav			2X1	1	0	0
1	0	1	3	1	1	1	0	0	5	0	0	0	0	0	0	0	0	1	0.37	Amoksislin/ Klav	1	14.38	10.96	2.49	1	1	1	11	1	0	0	1	2	1	Amoksislin/ Klav			2X1	1	0	0
1	1	0	3	1	1	1	0	0	5	0	0	0	0	0	0	0	0	1	4.88	Amoksislin/ Klav	1	4.81	54.3	34.1	1	1	1	14	1	0	0	1	2	1	Amoksislin/ Klav			2X1	1	0	0
1	0	1	3	21	1	7	1	0	5	0	0	0	0	0	0	0	0	21	46	Amoksislin/ Klav	2	9.15	61.1	27.1	1	1	1	15	1	0	0	1	2	1	Amoksislin/ Klav			2X1	1	0	0
1	1	1	3	1	1	2	0	0	5	0	0	0	0	0	0	0	0	1	0.8	Amoksislin/ Klav	1	12.5	7.79	3.59	1	1	1	15	1	0	0	1	2	1	Amoksislin/ Klav			2X1	1	0	0
1	1	1	3	1	1	2	0	0	5	0	0	0	0	0	0	0	0	1	4.43	Amoksislin/ Klav	1	9.72	7.63	1.29	1	1	1	15	1	0	0	1	2	1	Amoksislin/ Klav			2X1	1	0	0
1	0	1	3	4	1	6	0	0	5	0	0	0	0	0	0	0	0	4	11.29	Amoksislin/ Klav	1	5.01	3.82	0.67	1	1	1	16	1	0	0	1	2	1	Amoksislin/ Klav			2X1	1	0	0
1	1	1	3	1	1	1	0	0	5	0	0	0	0	0	0	0	0	1	3.37	Amoksislin/ Klav	1	7.79	69	22.8	1	1	1	16	1	0	0	1	2	1	Amoksislin/ Klav			2X1	1	0	0
1	0	0	3	23	1	6	0	0	5	0	0	0	0	0	0	0	0	23	5.69	Amoksisilin	1	9.34	6.49	1.8	1	1	1	17	1	0	0	1	2	1	Amoksisilin			2X1	1	0	0
1	0	1	3	11	1	2	0	0	5	0	0	0	0	0	0	0	0	11	23.19	Amoksislin/ Klav	1	9.76	85.7	9.2	1	1	1	17	1	0	0	1	2	1	Amoksislin/ Klav			2X1	1	0	0
1	1	1	3	1	1	1	0	0	5	0	0	0	0	0	0	0	0	1	2.32	Amoksislin/ Klav	1	15.78	12.32	2.24	1	1	1	17	1	0	0	1	2	1	Amoksislin/ Klav			2X1	1	0	0
1	1	1	3	1	1	8	0	0	5	0	0	0	0	0	0	0	0	1	146.64	sefaklor	1	10.39	6.83	2.96	1	1	1	18	1	0	0	1	2	1	sefaklor			2X1	1	0	0
1	0	0	3	1	1	6	0	0	5	0	0	0	0	0	0	0	0	1	0.32	Amoksislin/ Klav	1	5.72	3.97	1.19	1	1	1	18	1	0	0	1	2	1	Amoksislin/ Klav			2X1	1	0	0
1	0	1	3	1	1	6	0	0	5	0	0	0	0	0	0	0	0	1	3.1	Amoksisilin	1	4.81	2.61	1.64	1	1	1	19	1	0	0	1	2	1	Amoksisilin			2X1	1	0	0
1	1	0	3	1	1	2	0	0	5	0	0	0	0	0	0	0	0	1	33.6	Amoksislin/ Klav	1	7.05	3.94	2.48	1	1	1	19	1	0	0	1	2	1	Amoksislin/ Klav			2X1	1	0	0
1	0	1	3	1	1	1	0	0	5	0	0	0	0	0	0	0	0	1	46	Amoksisilin	1	7	4.94	1.43	1	1	1	20	1	0	0	1	2	1	Amoksisilin			2X1	1	0	0
1	0	0	3	22	1	6	0	0	5	0	0	0	0	0	0	0	0	22	11.43	Amoksisilin	1	12.48	8.38	3.07	1	1	1	22	1	0	0	1	2	1	Amoksisilin			2X1	1	0	0
1	0	1	3	11	1	6	0	0	5	0	0	0	0	0	0	0	0	11	115.1	Amoksislin/ Klav	1	3.63	62.9	23.4	1	1	1	24	1	0	0	1	2	1	Amoksislin/ Klav			2X1	1	0	0
1	1	0	3	1	1	2	0	0	5	0	0	0	0	0	0	0	0	1	3.4	Amoksislin/ Klav	1	9.81	6.02	2.58	1	1	1	24	1	0	0	1	2	1	Amoksislin/ Klav			2X1	1	0	0
1	0	0	3	21	1	6	0	0	5	0	0	0	0	0	0	0	0	21	8.59	Amoksislin/ Klav	1	7.14	53.9	38	1	1	1	25	1	0	0	1	2	1	Amoksislin/ Klav			2X1	1	0	0
1	0	0	3	11	1	3	0	0	5	0	0	0	0	0	0	0	0	11	59.3	Amoksislin/ Klav	1	14.7	48.2	41.7	1	1	1	25	1	0	0	1	2	1	Amoksislin/ Klav			2X1	1	0	0
1	1	1	3	1	1	6	0	0	5	0	0	0	0	0	0	0	0	1	8.6	Amoksislin/ Klav	1	6.24	2.45	3.06	1	1	1	25	1	0	0	1	2	1	Amoksislin/ Klav			2X1	1	0	0
1	0	0	3	1	1	2	0	0	5	0	0	0	0	0	0	0	0	1	0.26	Amoksislin/ Klav	1	4.62	3.09	0.91	1	1	1	26	1	0	0	1	2	1	Amoksislin/ Klav			2X1	1	0	0
1	1	0	3	14	1	6	0	0	5	0	0	0	0	0	0	0	0	14	52.55	Amoksislin/ Klav	1	8.98	53.4	37.1	1	1	1	27	1	0	0	1	2	1	Amoksislin/ Klav			2X1	1	0	0
1	1	0	3	9	1	2	0	0	5	0	0	0	0	0	0	0	0	9	19.12	Amoksislin/ Klav	1	8.45	5.67	1.85	1	1	1	27	1	0	0	1	2	1	Amoksislin/ Klav			2X1	1	0	0
1	0	1	3	23	1	6	0	0	5	0	0	0	0	0	0	0	0	23	16.61	Amoksislin/ Klav	1	6.99	71	15.7	1	1	1	28	1	0	0	1	2	1	Amoksislin/ Klav			2X1	1	0	0
1	0	0	3	11	1	6	0	0	5	0	0	0	0	0	0	0	0	11	177.9	sefdinir	1	6.4	4.8	0.74	1	1	1	28	1	0	0	1	2	1	sefdinir			2X1	1	0	0
1	0	0	3	1	1	1	0	0	5	0	0	0	0	0	0	0	0	1	15.5	Amoksislin/ Klav	1	11.87	74.4	9.8	1	1	1	28	1	0	0	1	2	1	Amoksislin/ Klav			2X1	1	0	0
1	0	0	3	1	1	6	0	0	5	0	0	0	0	0	0	0	0	1	19.21	Amoksisilin	1	9.15	5.59	2.48	1	1	1	29	1	0	0	1	2	1	Amoksisilin			2X1	1	0	0
1	0	0	3	1	1	2	0	0	5	0	0	0	0	0	0	0	0	1	2.51	penisillin G	1	10.63	6.33	3.1	1	1	1	29	1	0	0	1	2	1	penisillin G			2X1	1	0	0
1	1	0	3	18	1	6	0	0	5	0	0	0	0	0	0	0	0	18	5.43	Amoksislin/ Klav	1	6.11	38.6	45.3	1	1	1	30	1	0	0	1	2	1	Amoksislin/ Klav			2X1	1	0	0
1	1	1	3	11	1	2	0	0	5	0	0	0	0	0	0	0	0	11	146.64	Amoksisilin	1	10.94	64.5	25.9	1	1	1	30	1	0	0	1	2	1	Amoksisilin			2X1	1	0	0
1	0	0	3	21	1	7	1	0	5	0	0	0	0	0	0	0	0	21	10.59	Amoksisilin	2	10.83	64	26.6	1	1	1	32	1	0	0	1	2	1	Amoksisilin			2X1	1	0	0
1	1	1	3	11	1	2	0	0	5	0	0	0	0	0	0	0	0	11	3.1	Amoksisilin	1	9.02	41.8	49.3	1	1	1	32	1	0	0	1	2	1	Amoksisilin			2X1	1	0	0
1	0	0	3	1	1	2	0	0	5	0	0	0	0	0	0	0	0	1	0.9	Amoksislin/ Klav	1	14.24	11.5	1.67	1	1	1	32	1	0	0	1	2	1	Amoksislin/ Klav			2X1	1	0	0
1	0	0	3	1	1	2	0	0	5	0	0	0	0	0	0	0	0	1	1.3	Amoksisilin	1	10.75	6.33	3.25	1	1	1	32	1	0	0	1	2	1	Amoksisilin			2X1	1	0	0
1	1	0	3	1	1	6	0	0	5	0	0	0	0	0	0	0	0	1	0.34	Amoksislin/ Klav	1	5.28	5.04	0.21	1	1	1	33	1	0	0	1	2	1	Amoksislin/ Klav			2X1	1	0	0
1	0	0	3	1	1	6	0	0	5	0	0	0	0	0	0	0	0	1	110.97	Amoksisilin	1	9.23	67.2	24.2	1	1	1	34	1	0	0	1	2	1	Amoksisilin			2X1	1	0	0
1	1	0	3	1	1	2	0	0	5	0	0	0	0	0	0	0	0	1	47.74	Amoksislin/ Klav	1	9.27	6.07	2.12	1	1	1	37	1	0	0	1	2	1	Amoksislin/ Klav			2X1	1	0	0
1	1	0	3	1	1	2	0	0	5	0	0	0	0	0	0	0	0	1	0.87	Amoksislin/ Klav	1	15.57	13.05	1.11	1	1	1	38	1	0	0	1	2	1	Amoksislin/ Klav			2X1	1	0	0
1	1	1	3	3	1	6	0	0	5	0	0	0	0	0	0	0	0	3	9.99	Amoksislin/ Klav	1	8.28	5.9	1.61	1	1	1	40	1	0	0	1	2	1	Amoksislin/ Klav			2X1	1	0	0
1	1	0	3	1	1	2	0	0	5	0	0	0	0	0	0	0	0	1	14.52	penisillin G	1	14.22	9.03	3.75	1	1	1	40	1	0	0	1	2	1	penisillin G			2X1	1	0	0
1	1	0	3	1	1	2	0	0	5	0	0	0	0	0	0	0	0	1	1.48	Amoksislin/ Klav	1	10.58	8.1	1.88	1	1	1	42	1	0	0	1	2	1	Amoksislin/ Klav			2X1	1	0	0
1	1	0	3	1	1	2	0	0	5	0	0	0	0	0	0	0	0	1	18.81	Amoksislin/ Klav	1	10.26	5.98	3.6	1	1	1	42	1	0	0	1	2	1	Amoksislin/ Klav			2X1	1	0	0
1	0	0	3	1	1	2	0	0	5	0	0	0	0	0	0	0	0	1	176.9	Amoksislin/ Klav	1	8.98	4.79	3.33	1	1	1	43	1	0	0	1	2	1	Amoksislin/ Klav			2X1	1	0	0
1	1	1	3	1	1	6	0	0	5	0	0	0	0	0	0	0	0	1	23.19	Amoksislin/ Klav	1	10.01	6.84	2.33	1	1	1	44	1	0	0	1	2	1	Amoksislin/ Klav			2X1	1	0	0
1	1	1	3	1	1	2	0	0	5	0	0	0	0	0	0	0	0	1	2.9	Amoksislin/ Klav	1	16.96	84.1	11.4	1	1	1	44	1	0	0	1	2	1	Amoksislin/ Klav			2X1	1	0	0
1	1	1	3	1	1	2	0	0	5	0	0	0	0	0	0	0	0	1	55.5	Amoksislin/ Klav	1	17.3	82.6	11.4	1	1	1	45	1	0	0	1	2	1	Amoksislin/ Klav			2X1	1	0	0
1	0	0	3	1	1	2	0	0	5	0	0	0	0	0	0	0	0	1	8.24	Amoksislin/ Klav	1	9.27	5.07	2.52	1	1	1	45	1	0	0	1	2	1	Amoksislin/ Klav			2X1	1	0	0
1	0	1	3	4	1	1	0	0	5	0	0	0	0	0	0	0	0	4	18.81	Amoksislin/ Klav	1	6.68	63.6	28.1	1	1	1	46	1	0	0	1	2	1	Amoksislin/ Klav			2X1	1	0	0
1	1	0	3	1	1	2	0	0	5	0	0	0	0	0	0	0	0	1	25.08	Amoksislin/ Klav	1	13.46	10.93	1.68	1	1	1	46	1	0	0	1	2	1	Amoksislin/ Klav			2X1	1	0	0
1	0	0	3	1	1	2	0	0	5	0	0	0	0	0	0	0	0	1	2.22	Amoksislin/ Klav	1	5.96	3.94	1.45	1	1	1	46	1	0	0	1	2	1	Amoksislin/ Klav			2X1	1	0	0
1	0	0	3	1	1	1	0	0	5	0	0	0	0	0	0	0	0	1	5.04	Amoksislin/ Klav	1	24.73	88.5	7.6	1	1	1	46	1	0	0	1	2	1	Amoksislin/ Klav			2X1	1	0	0
1	0	0	3	1	1	1	0	0	5	0	0	0	0	0	0	0	0	1	0.35	Amoksislin/ Klav	1	16.6	77.1	17	1	1	1	49	1	0	0	1	2	1	Amoksislin/ Klav			2X1	1	0	0
1	0	0	3	22	1	2	0	0	5	0	0	0	0	0	0	0	0	22	3.4	Amoksislin/ Klav	1	6.31	56.2	34.4	1	1	1	52	1	0	0	1	2	1	Amoksislin/ Klav			2X1	1	0	0
1	1	1	3	1	1	6	0	0	5	0	0	0	0	0	0	0	0	1	0.61	Amoksislin/ Klav	1	7.02	5.23	1.32	1	1	1	53	1	0	0	1	2	1	Amoksislin/ Klav			2X1	1	0	0
1	0	0	3	1	1	2	0	0	5	0	0	0	0	0	0	0	0	1	29.4	Amoksislin/ Klav	1	11.85	6.92	4.15	1	1	1	55	1	0	0	1	2	1	Amoksislin/ Klav			2X1	1	0	0
1	1	0	3	1	1	6	0	0	5	0	0	0	0	0	0	0	0	1	72.82	Amoksislin/ Klav	1	12.19	77.7	14.8	1	1	1	56	1	0	0	1	2	1	Amoksislin/ Klav			2X1	1	0	0
1	0	0	3	1	1	5	0	0	5	0	0	0	0	0	0	0	0	1	12.57	Amoksislin/ Klav	1	7.05	55.8	35.2	1	1	1	57	1	0	0	1	2	1	Amoksislin/ Klav			2X1	1	0	0
1	1	1	3	4	1	2	0	0	5	0	0	0	0	0	0	0	0	4	0.46	Amoksislin/ Klav	1	8.4	4.8	2.94	1	1	1	59	1	0	0	1	2	1	Amoksislin/ Klav			2X1	1	0	0
1	0	0	3	1	1	2	0	0	5	0	0	0	0	0	0	0	0	1	4.9	Amoksislin/ Klav	1	9.02	4.92	3.02	1	1	1	59	1	0	0	1	2	1	Amoksislin/ Klav			2X1	1	0	0
1	1	0	3	1	1	2	0	0	5	0	0	0	0	0	0	0	0	1	28.02	Amoksislin/ Klav	1	7.79	5.37	1.78	1	1	1	60	1	0	0	1	2	1	Amoksislin/ Klav			2X1	1	0	0
1	1	0	3	1	1	6	0	0	5	0	0	0	0	0	0	0	0	1	0.29	Amoksislin/ Klav	1	7.72	4	3.08	1	1	1	62	1	0	0	1	2	1	Amoksislin/ Klav			2X1	1	0	0
1	0	0	3	1	1	2	0	0	5	0	0	0	0	0	0	0	0	1	111.4	sefuroksim	1	7.67	3.85	2.9	1	1	1	65	1	0	0	1	2	1	sefuroksim			2X1	1	0	0
1	1	1	3	11	1	2	0	0	5	0	0	0	0	0	0	0	0	11	6.99	Amoksisilin	1	13.37	87.9	4.9	1	1	1	72	1	0	0	1	2	1	Amoksisilin			2X1	1	0	0
1	1	1	3	1	1	6	0	0	5	0	0	0	0	0	0	0	0	1	5.69	Amoksisilin	1	7.09	3.47	2.95	1	1	1	73	1	0	0	1	2	1	Amoksisilin			2X1	1	0	0
1	0	0	3	1	1	1	0	0	5	0	0	0	0	0	0	0	0	1	55.5	Amoksislin/ Klav	1	11.63	7.91	2.76	1	1	1	74	1	0	0	1	2	1	Amoksislin/ Klav			2X1	1	0	0
1	1	0	3	11	1	6	0	0	5	0	0	0	0	0	0	0	0	11	5.09	Amoksislin/ Klav	1	5.96	3.85	1.59	1	1	1	77	1	0	0	1	2	1	Amoksislin/ Klav			2X1	1	0	0
1	0	1	3	4	1	2	0	0	5	0	0	0	0	0	0	0	0	4	1.2	Makrolidler	1	9.02	54.5	33.5	1	1	1	79	1	0	0	1	2	1	Makrolidler			2X1	1	0	0
1	1	0	3	11	1	2	0	0	5	0	0	0	0	0	0	0	0	11	1.57	Amoksisilin	1	11.53	65.6	25.2	1	1	1	81	1	0	0	1	2	1	Amoksisilin			2X1	1	0	0
1	0	0	3	1	1	2	0	0	5	0	0	0	0	0	0	0	0	1	10.6	Amoksislin/ Klav	1	6.37	3.77	1.58	1	1	1	81	1	0	0	1	2	1	Amoksislin/ Klav			2X1	1	0	0
1	1	1	3	4	1	6	0	0	5	0	0	0	0	0	0	0	0	4	3.97	Amoksislin/ Klav	1	6.21	3.17	2.29	1	1	1	82	1	0	0	1	2	1	Amoksislin/ Klav			2X1	1	0	0
1	1	0	3	1	1	2	0	0	5	0	0	0	0	0	0	0	0	1	0.65	Amoksislin/ Klav	1	6.31	3.55	2.17	1	1	1	84	1	0	0	1	2	1	Amoksislin/ Klav			2X1	1	0	0
1	1	0	3	1	1	2	0	0	5	0	0	0	0	0	0	0	0	1	1.5	Amoksislin/ Klav	1	6.94	4.85	1.67	1	1	1	84	1	0	0	1	2	1	Amoksislin/ Klav			2X1	1	0	0
1	1	1	3	11	1	6	0	0	5	0	0	0	0	0	0	1	0	11	27.25	Amoksislin/ Klav	1	12.13	78.1	18.2	1	1	1	85	1	0	0	1	2	1	Amoksislin/ Klav			2X1	1	0	0
1	0	0	3	1	1	2	0	0	5	0	0	0	0	0	0	0	0	1	52.55	Amoksisilin	1	9.92	8.52	0.91	1	1	1	86	1	0	0	1	2	1	Amoksisilin			2X1	1	0	0
1	1	1	3	17	1	6	0	0	5	0	0	0	0	0	0	0	0	17	5.1	Amoksisilin	1	14.62	5.38	7.14	1	1	1	89	1	0	0	1	2	1	Amoksisilin			2X1	1	0	0
1	1	0	3	1	1	2	0	0	5	0	0	0	0	0	0	0	0	1	158	Amoksislin/ Klav	1	12.19	9.48	1.8	1	1	1	89	1	0	0	1	2	1	Amoksislin/ Klav			2X1	1	0	0
1	1	0	3	11	1	2	0	0	5	0	0	0	0	0	0	0	0	11	28.02	Amoksisilin	1	9.27	54.7	27.2	1	1	1	90	1	0	0	1	2	1	Amoksisilin			2X1	1	0	0
1	0	0	3	1	1	2	0	0	5	0	0	0	0	0	0	0	0	1	1.2	Amoksislin/ Klav	1	12.31	6.86	4.02	1	1	1	90	1	0	0	1	2	1	Amoksislin/ Klav			2X1	1	0	0
1	0	0	3	1	1	2	0	0	5	0	0	0	0	0	0	0	0	1	2.53	Amoksislin/ Klav	1	11.28	8.91	1.58	1	1	1	90	1	0	0	1	2	1	Amoksislin/ Klav			2X1	1	0	0
1	0	0	3	1	1	2	0	0	5	0	0	0	0	0	0	0	0	1	16.16	Amoksislin/ Klav	1	10.23	8.75	0.78	1	1	1	90	1	0	0	1	2	1	Amoksislin/ Klav			2X1	1	0	0
1	1	1	3	1	1	2	0	0	5	0	0	0	0	0	0	0	0	1	0.9	Amoksisilin	1	9.55	51	34.2	1	1	1	93	1	0	0	1	2	1	Amoksisilin			2X1	1	0	0
1	0	0	3	1	1	2	0	0	5	0	0	0	0	0	0	0	0	1	19.7	Amoksislin/ Klav	1	10.82	8.1	1.78	1	1	1	97	1	0	0	1	2	1	Amoksislin/ Klav			2X1	1	0	0
1	0	1	3	1	1	2	0	0	5	0	0	0	0	0	0	0	0	1	1.28	Amoksislin/ Klav	1	18.61	70.1	21.5	1	1	1	99	1	0	0	1	2	1	Amoksislin/ Klav			2X1	1	0	0
1	1	0	3	1	1	1	0	0	5	0	0	0	0	0	0	0	0	1	1.7	Amoksislin/ Klav	1	8.4	57.1	35	1	1	1	100	1	0	0	1	2	1	Amoksislin/ Klav			2X1	1	0	0
1	0	0	3	1	1	2	0	0	5	0	0	0	0	0	0	0	0	1	109.62	Amoksislin/ Klav	1	9.44	3.35	5.04	1	1	1	102	1	0	0	1	2	1	Amoksislin/ Klav			2X1	1	0	0
1	1	0	3	1	1	2	0	0	5	0	0	0	0	0	0	0	0	1	5.69	Amoksislin/ Klav	1	11.5	6.41	4.05	1	1	1	103	1	0	0	1	2	1	Amoksislin/ Klav			2X1	1	0	0
1	1	0	3	1	1	2	0	0	5	0	0	0	0	0	0	0	0	1	30.8	Amoksislin/ Klav	1	9.04	5.67	2.71	1	1	1	104	1	0	0	1	2	1	Amoksislin/ Klav			2X1	1	0	0
1	0	0	3	11	1	6	0	0	5	0	0	0	0	0	0	0	0	11	8.3	Amoksislin/ Klav	1	8.77	75.3	13.5	1	1	1	109	1	0	0	1	2	1	Amoksislin/ Klav			2X1	1	0	0
1	1	0	3	1	1	2	0	0	5	0	0	0	0	0	0	0	0	1	1.28	Amoksislin/ Klav	1	13.34	10.58	1.62	1	1	1	112	1	0	0	1	2	1	Amoksislin/ Klav			2X1	1	0	0
1	0	0	3	1	1	2	0	0	5	0	0	0	0	0	0	0	0	1	0.56	Amoksislin/ Klav	1	25.45	20.41	3.6	1	1	1	118	1	0	0	1	2	1	Amoksislin/ Klav			2X1	1	0	0
1	0	0	3	1	1	2	0	0	5	0	0	0	0	0	0	0	0	1	8.3	Amoksislin/ Klav	1	10.83	6.93	2.88	1	1	1	120	1	0	0	1	2	1	Amoksislin/ Klav			2X1	1	0	0
1	0	0	3	1	1	2	0	0	5	0	0	0	0	0	0	0	0	1	3.63	Amoksislin/ Klav	1	6.72	3.11	2.58	1	1	1	134	1	0	0	1	2	1	Amoksislin/ Klav			2X1	1	0	0
1	0	0	3	1	1	2	0	0	5	0	0	0	0	0	0	0	0	1	6.39	Amoksislin/ Klav	1	7.73	5.35	1.6	1	1	1	138	1	0	0	1	2	1	Amoksislin/ Klav			2X1	1	0	0
1	1	0	1	10	1	2	0	0	5	0	0	0	0	0	0	0	0	10	162	Amoksisilin	1	9.29	51.4	35.7	1	1	1	155	1	0	0	1	2	1	Amoksisilin			2X1	1	0	0
1	1	0	3	1	1	2	0	0	5	0	0	0	0	0	0	0	0	1	0.7	Amoksislin/ Klav	1	17.61	15.05	1.1	1	1	1	169	1	0	0	1	2	1	Amoksislin/ Klav			2X1	1	0	0
1	0	1	3	21	1	7	1	0	5	0	0	0	0	0	0	0	0	21	3.15	Makrolidler	2	6.22	58.3	33	1	1	1	180	1	0	0	1	2	1	Makrolidler			2X1	1	0	0
1	1	1	3	4	1	8	0	0	5	0	0	0	0	0	0	0	0	4	10.6	Makrolidler	1	11.85	58.4	35	1	1	1	203	1	0	0	1	2	1	Makrolidler			2X1	1	0	0
1	1	1	3	1	1	6	0	0	5	0	0	0	0	0	0	0	0	1	6.7	Amoksislin/ Klav	1	13.64	10.48	1.93	1	1	1	351	1	0	0	1	2	1	Amoksislin/ Klav			2X1	1	0	0
1	0	0	3	1	1	2	0	0	5	0	0	0	0	0	0	0	0	1	0.5	Amoksislin/ Klav	1	8.65	4.03	3.67	1	1	1	358	1	0	0	1	2	1	Amoksislin/ Klav			2X1	1	0	0
1	1	0	3	1	1	2	0	0	5	0	0	0	0	0	0	0	0	1	1.41	Amoksislin/ Klav	1	11.53	7.57	2.9	1	1	1	425	1	0	0	1	2	1	Amoksislin/ Klav			2X1	1	0	0
1	1	0	3	3	1	7	0	0	5	0	0	0	0	0	0	1	0	3	19.7	Amoksislin/ Klav	9	11.63	68	23.7	1	1	1	719	1	0	0	1	2	1	Amoksislin/ Klav			2X1	1	0	0
1	0	0	3	1	1	2	0	0	5	0	0	0	0	0	0	0	0	1	3.42	Amoksislin/ Klav	1	16.73	11.86	3.47	1	1	1	63	1	0	0	1	2	1	Amoksislin/ Klav			2X2	1	0	0
1	0	0	3	1	1	6	0	0	5	0	0	0	0	0	0	0	0	1	0.42	Amoksislin/ Klav	1	9.96	8.29	0.91	1	1	1	106	2	1	0	1	2	1	Amoksislin/ Klav			1X1	0	0	0
1	1	1	3	1	1	2	0	0	5	0	0	0	0	0	0	0	0	1	1.67	Amoksislin/ Klav	1	20.13	13.35	5.14	1	1	1	8	2	1	0	1	2	1	Amoksislin/ Klav			2X1	1	0	0
1	1	1	3	1	1	2	0	0	5	0	0	0	0	0	0	0	0	1	5.04	Amoksislin/ Klav	1	8.63	4.74	2.95	1	1	1	9	2	1	0	1	2	1	Amoksislin/ Klav			2X1	1	0	0
1	0	0	3	1	1	2	0	0	5	0	0	0	0	0	0	0	0	1	24.74	Amoksislin/ Klav	1	5.09	2.43	2.21	1	1	1	15	2	1	0	1	2	1	Amoksislin/ Klav			2X1	1	0	0
1	1	0	3	1	1	1	0	0	5	0	0	0	0	0	0	0	0	1	93.59	Amoksislin/ Klav	1	7.14	3.85	2.71	1	1	1	18	2	1	0	1	2	1	Amoksislin/ Klav			2X1	1	0	0
1	1	1	3	1	1	2	0	0	5	0	0	0	0	0	0	0	0	1	1.7	Amoksislin/ Klav	1	7.13	3.81	2.44	1	1	1	30	2	1	0	1	2	1	Amoksislin/ Klav			2X1	1	0	0
1	1	0	3	1	1	2	0	0	5	0	0	0	0	0	0	0	0	1	1.2	Amoksislin/ Klav	1	8.83	3.9	3.99	1	1	1	120	2	1	0	1	2	1	Amoksislin/ Klav			2X1	1	0	0
1	0	1	3	11	1	2	0	0	5	0	0	0	0	0	0	0	0	11	4.8	Amoksisilin+metr	1	11.01	56	34.2	1	1	1	18	3	1	1	1	2	1	Amoksisilin+metr			2X1	1	0	0
0	1	1	3	1	1	6	0	0	5	0	0	0	0	0	0	0	0	1	2.16	Amoksisilin	1	8.06	45.7	44.3	1	1	1	4	1	0	0	0	4	1	Amoksisilin			2X1	1	0	0
0	1	1	3	1	1	6	0	0	5	0	0	0	0	0	0	0	0	1	4.99	Amoksisilin	1	9.09	6.45	2.02	1	1	1	5	1	0	0	0	4	1	Amoksisilin			2X1	1	0	0
0	0	1	3	23	1	3	0	0	5	0	0	0	0	0	0	0	0	23	2.8	Amoksislin/ Klav	1	5.01	76.2	13.4	1	1	1	6	1	0	0	0	4	1	Amoksislin/ Klav			2X1	1	0	0
0	0	0	3	1	1	6	0	0	5	0	0	0	0	0	0	0	0	1	1.58	Amoksislin/ Klav	1	1.37	49.6	40.9	1	1	1	6	1	0	0	0	4	1	Amoksislin/ Klav			2X1	1	0	0
0	0	1	3	1	1	1	0	0	5	0	0	0	0	0	0	0	0	1	1.67	Makrolidler	1	15.33	78.4	12.9	1	1	1	10	1	0	0	0	4	1	Makrolidler			2X1	1	0	0
0	0	1	3	1	1	6	0	0	5	0	0	0	0	0	0	0	0	1	0.93	Amoksisilin	1	7.13	53.5	34.2	1	1	1	13	1	0	0	0	4	1	Amoksisilin			2X1	1	0	0
0	1	1	3	1	1	6	0	0	5	0	0	0	0	0	0	0	0	1	4.9	Amoksisilin	1	8.33	73.5	18.2	1	1	1	14	1	0	0	0	4	1	Amoksisilin			2X1	1	0	0
0	0	0	3	20	1	6	0	0	5	0	0	0	0	0	0	0	0	20	29.4	Amoksislin/ Klav	1	5.63	81.4	11.7	1	1	1	25	1	0	0	0	4	1	Amoksislin/ Klav			2X1	1	0	0
0	1	0	3	1	1	6	0	0	5	0	0	0	0	0	0	0	0	1	2.1	Amoksislin/ Klav	1	10.26	58.2	35.1	1	1	1	41	1	0	0	0	4	1	Amoksislin/ Klav			2X1	1	0	0
0	0	1	3	1	1	6	0	0	5	0	0	0	0	0	0	0	0	1	9.3	Amoksisilin	1	15.5	64.6	26.6	1	1	1	48	1	0	0	0	4	1	Amoksisilin			2X1	1	0	0
1	0	1	3	1	1	1	0	0	5	0	0	0	0	0	0	0	0	1	0.7	penisillin G	1	14.38	76.2	17.3	1	1	1	61	1	0	0	1	4	1	penisillin G			1X1	0	0	0
1	1	1	3	11	1	6	0	0	5	0	0	0	0	0	0	0	0	11	8.24	Amoksislin/ Klav	1	10.63	59.5	29.2	1	1	1	2	1	0	0	1	4	1	Amoksislin/ Klav			2X1	1	0	0
1	0	0	3	6	1	6	0	0	5	0	0	0	0	0	0	0	0	6	0.93	Amoksislin/ Klav	1	11.18	6.63	3.45	1	1	1	2	1	0	0	1	4	1	Amoksislin/ Klav			2X1	1	0	0
1	0	1	3	1	1	6	0	0	5	0	0	0	0	0	0	0	0	1	36.3	Amoksislin/ Klav	1	9.33	72.8	16.8	1	1	1	3	1	0	0	1	4	1	Amoksislin/ Klav			2X1	1	0	0
1	0	1	3	1	1	6	0	0	5	0	0	0	0	0	0	0	0	1	10.23	Amoksislin/ Klav	1	5.15	74.1	15	1	1	1	4	1	0	0	1	4	1	Amoksislin/ Klav			2X1	1	0	0
1	1	1	3	1	1	1	0	0	5	0	0	0	0	0	0	0	0	1	19.21	penisillin G	1	9.63	65.7	27.3	1	1	1	6	1	0	0	1	4	1	penisillin G			2X1	1	0	0
1	0	1	1	11	1	6	0	0	5	0	0	0	0	0	0	0	0	11	5.12	Amoksislin/ Klav	1	11.23	70.2	19.4	1	1	1	7	1	0	0	1	4	1	Amoksislin/ Klav			2X1	1	0	0
1	1	1	3	11	1	6	0	0	5	0	0	0	0	0	0	0	0	11	0.65	Amoksislin/ Klav	1	6.91	81.8	9.1	1	1	1	7	1	0	0	1	4	1	Amoksislin/ Klav			2X1	1	0	0
1	1	1	3	1	1	6	0	0	5	0	0	0	0	0	0	0	0	1	12.35	Amoksislin/ Klav	1	6.55	53.3	32.5	1	1	1	7	1	0	0	1	4	1	Amoksislin/ Klav			2X1	1	0	0
1	1	1	3	1	1	6	0	0	5	0	0	0	0	0	0	0	0	1	11.43	Amoksisilin	1	10.12	74.7	14.9	1	1	1	7	1	0	0	1	4	1	Amoksisilin			2X1	1	0	0
1	0	1	3	1	1	6	0	0	5	0	0	0	0	0	0	0	0	1	16.16	Amoksislin/ Klav	1	9.04	62.7	30	1	1	1	8	1	0	0	1	4	1	Amoksislin/ Klav			2X1	1	0	0
1	0	1	3	1	1	6	0	0	5	0	0	0	0	0	0	0	0	1	0.45	Amoksislin/ Klav	1	5.46	72.9	16.8	1	1	1	9	1	0	0	1	4	1	Amoksislin/ Klav			2X1	1	0	0
1	1	0	3	4	1	2	0	0	5	0	0	0	0	0	0	0	0	4	0.26	Amoksisilin	1	11.59	61.6	30.9	1	1	1	10	1	0	0	1	4	1	Amoksisilin			2X1	1	0	0
1	0	1	3	11	1	2	0	0	5	0	0	0	0	0	0	0	0	11	15.5	Amoksisilin	1	13.37	11.76	0.65	1	1	1	12	1	0	0	1	4	1	Amoksisilin			2X1	1	0	0
1	1	0	3	1	1	6	0	0	5	0	0	0	0	0	0	0	0	1	177.9	Amoksislin/ Klav	1	3.63	2.28	0.85	1	1	1	14	1	0	0	1	4	1	Amoksislin/ Klav			2X1	1	0	0
1	1	1	3	1	1	6	0	0	5	0	0	0	0	0	0	0	0	1	1.52	Amoksislin/ Klav	1	4.91	3.22	1.17	1	1	1	14	1	0	0	1	4	1	Amoksislin/ Klav			2X1	1	0	0
1	0	1	1	1	1	6	0	0	5	0	0	0	0	0	0	0	0	1	2.86	Amoksislin/ Klav	1	13.46	81.2	12.5	1	1	1	17	1	0	0	1	4	1	Amoksislin/ Klav			2X1	1	0	0
1	1	1	3	1	1	6	0	0	5	0	0	0	0	0	0	0	0	1	5.3	Amoksisilin	1	8.49	68.8	24.5	1	1	1	19	1	0	0	1	4	1	Amoksisilin			2X1	1	0	0
1	1	1	3	1	1	6	0	0	5	0	0	0	0	0	0	0	0	1	1.11	Amoksisilin	1	8.51	72.7	20.6	1	1	1	21	1	0	0	1	4	1	Amoksisilin			2X1	1	0	0
1	1	1	3	6	1	6	0	0	5	0	0	0	0	0	0	0	0	6	4.9	Amoksisilin	1	8.27	4.89	2.4	1	1	1	22	1	0	0	1	4	1	Amoksisilin			2X1	1	0	0
1	1	1	3	1	1	6	0	0	5	0	0	0	0	0	0	0	0	1	1.9	Amoksisilin	1	14.62	36.8	48.8	1	1	1	25	1	0	0	1	4	1	Amoksisilin			2X1	1	0	0
1	1	1	3	1	1	1	0	0	5	0	0	0	0	0	0	0	0	1	2.53	Amoksislin/ Klav	1	6.75	66.2	24.4	1	1	1	26	1	0	0	1	4	1	Amoksislin/ Klav			2X1	1	0	0
1	1	1	3	1	1	6	0	0	5	0	0	0	0	0	0	0	0	1	0.34	Amoksisilin	1	6.05	59.8	32.9	1	1	1	29	1	0	0	1	4	1	Amoksisilin			2X1	1	0	0
1	1	0	3	18	1	6	0	0	5	0	0	0	0	0	0	0	0	18	0.29	Amoksisilin	1	8.96	62.3	29.7	1	1	1	34	1	0	0	1	4	1	Amoksisilin			2X1	1	0	0
1	0	1	3	1	1	6	0	0	5	0	0	0	0	0	0	0	0	1	9.3	Amoksislin/ Klav	1	11.49	8.75	2.03	1	1	1	39	1	0	0	1	4	1	Amoksislin/ Klav			2X1	1	0	0
1	1	1	3	1	1	6	0	0	5	0	0	0	0	0	0	0	0	1	16	Amoksisilin	1	6.34	53.4	32.2	1	1	1	41	1	0	0	1	4	1	Amoksisilin			2X1	1	0	0
1	1	0	1	6	1	7	0	0	5	0	0	0	1	0	0	0	0	6	0.7	Amoksislin/ Klav	7	11.28	79.1	14	1	1	1	51	1	0	0	1	4	1	Amoksislin/ Klav			2X1	1	0	0
1	0	0	3	1	1	6	0	0	5	0	0	0	0	0	0	0	0	1	2.9	Amoksislin/ Klav	1	1.37	0.68	0.56	1	1	1	60	1	0	0	1	4	1	Amoksislin/ Klav			2X1	1	0	0
1	0	1	3	1	1	6	0	0	5	0	0	0	0	0	0	0	0	1	1.33	Amoksisilin	1	9.09	47	39.4	1	1	1	62	1	0	0	1	4	1	Amoksisilin			2X1	1	0	0
1	1	1	3	4	1	6	0	0	5	0	0	0	0	0	0	0	0	4	6.13	Amoksisilin	1	6.72	46.3	38.4	1	1	1	76	1	0	0	1	4	1	Amoksisilin			2X1	1	0	0
1	1	0	3	3	1	9	0	0	5	0	0	0	0	0	0	0	0	3	2	Amoksisilin	1	14.22	63.5	26.4	1	1	1	157	1	0	0	1	4	1	Amoksisilin			2X1	1	0	0
1	1	0	3	1	1	6	0	0	5	0	0	0	0	0	0	0	0	1	2.68	Amoksislin/ Klav	1	11.59	61.6	30.9	1	1	1	178	1	0	0	1	4	1	Amoksislin/ Klav			2X1	1	0	0
1	0	0	3	1	1	6	0	0	5	0	0	0	0	0	0	0	0	1	158	Amoksislin/ Klav	1	9.16	64.6	28.2	1	1	1	304	1	0	0	1	4	1	Amoksislin/ Klav			2X1	1	0	0
1	0	1	3	1	1	1	0	0	5	0	0	0	0	0	0	0	0	1	8.6	penisillin G	1	5.84	74.8	9.9	1	1	1	83	2	1	1	1	4	1	penisillin G			1X1	0	0	0
0	1	1	3	19	1	4	0	0	5	0	0	0	0	0	0	0	0	19	4.8	Amoksisilin	1	11.01	6.17	3.76	1	1	1	183	1	0	0	0	5	1	Amoksisilin			2X1	1	0	0
1	1	1	3	6	1	6	0	0	5	0	0	0	0	0	0	0	0	6	3.15	Amoksisilin	1	10.12	7.56	1.51	1	1	1	1	1	0	0	1	5	1	Amoksisilin			2X1	1	0	0
1	0	1	3	6	1	7	0	0	5	0	0	0	1	0	0	0	0	6	1.55	Amoksislin/ Klav	7	3.88	2.23	0.96	1	1	1	3	1	0	0	1	5	1	Amoksislin/ Klav			2X1	1	0	0
1	0	0	3	21	1	7	0	0	5	0	0	0	1	0	0	0	0	21	8.31	Amoksislin/ Klav	7	7.5	4.73	2.26	1	1	1	5	1	0	0	1	5	1	Amoksislin/ Klav			2X1	1	0	0
1	1	1	3	1	1	7	0	0	5	0	0	0	1	0	0	0	0	1	4.8	Amoksislin/ Klav	7	8.96	5.59	2.66	1	1	1	10	1	0	0	1	5	1	Amoksislin/ Klav			2X1	1	0	0
1	1	0	3	1	1	7	0	0	5	0	0	0	1	0	0	0	0	1	17.06	Amoksislin/ Klav	7	8.64	81.9	9.8	1	1	1	10	1	0	0	1	5	1	Amoksislin/ Klav			2X1	1	0	0
1	0	1	3	6	1	7	0	0	5	0	0	1	0	0	0	0	0	6	0.77	Amoksislin/ Klav	5	5.84	4.37	0.58	1	1	1	60	1	0	0	1	5	1	Amoksislin/ Klav			2X1	1	0	0
1	1	0	3	14	1	7	0	0	5	0	0	1	0	0	0	0	0	14	2.1	Amoksislin/ Klav	5	12.81	10.31	1.64	1	1	1	70	1	0	0	1	5	1	Amoksislin/ Klav			2X1	1	0	0
0	0	0	3	1	1	6	0	0	5	0	0	0	0	0	0	0	0	1	2.8	Amoksislin/ Klav	1	11.87	8.83	1.16	1	1	1	9	1	0	0	0	6	1	Amoksislin/ Klav			2X1	1	0	0
0	1	1	3	11	1	6	0	0	5	0	0	0	0	0	0	0	0	11	1.5	cipro	1	17.61	85.5	6.2	1	1	1	472	1	0	0	0	6	1	cipro			2X1	1	0	0
0	1	1	3	15	1	7	0	0	5	0	0	0	0	0	0	0	1	15	4.8	fosfomisin	9	11.58	76.1	12.8	1	1	1	186	2	1	0	0	6	1	fosfomisin			1X1	0	0	0
0	1	1	3	10	1	7	0	0	5	0	0	0	0	0	0	1	1	10	4.22	fosfomisin	9	7.02	74.5	18.8	1	1	1	274	2	1	1	0	6	1	fosfomisin			1X1	0	0	0
0	1	0	3	17	1	7	0	0	5	0	0	0	0	0	1	0	0	17	12.35	cipro+fosfomisin	8	8.64	7.07	0.85	1	1	1	190	2	1	0	0	6	1	cipro+fosfomisin			2X1	1	0	0
1	1	1	3	1	1	7	0	0	1	1	0	0	0	0	0	0	0	2	3.92	fosfomisin+nitro	3	4.62	66.9	19.7	1	1	1	254	1	0	0	1	6	1	fosfomisin+nitro			1X1	0	0	0
1	0	1	3	7	1	7	0	0	5	0	0	0	1	0	0	0	0	7	11.82	Amoksislin/ Klav	7	8.92	4.72	3.38	1	1	1	4	1	0	0	1	6	1	Amoksislin/ Klav			2X1	1	0	0
1	1	1	3	5	1	7	0	1	5	0	0	0	0	0	0	0	1	5	5.3	fosfomisin	3	6.55	3.53	2.41	1	1	1	83	1	0	0	1	6	1	fosfomisin			2X1	1	0	0
1	1	0	3	17	1	7	0	0	5	0	0	0	0	0	1	0	0	17	1.2	sefuroksim	8	24.73	21.88	1.89	1	1	1	225	1	0	0	1	6	1	sefuroksim			2X1	1	0	0
1	1	0	3	17	1	7	0	0	5	0	0	0	0	0	1	0	0	17	1.33	cipro	8	15.33	12.03	1.97	1	1	1	421	1	0	0	1	6	1	cipro			2X1	1	0	0
1	1	1	3	2	1	7	0	0	1	1	0	0	0	0	0	0	1	2	25.08	fosfomisin	3	10.23	85.6	7.6	1	1	1	5	2	1	0	1	6	1	fosfomisin			1X1	0	0	0
1	1	1	3	5	1	7	0	0	1	1	0	0	0	0	0	0	0	5	0.4	fosfomisin	3	8.33	6.12	1.52	1	1	1	8	2	1	0	1	6	1	fosfomisin			1X1	0	0	0
1	0	0	3	2	1	7	0	0	1	1	0	0	0	0	0	0	0	2	0.23	fosfomisin	3	5.96	64.6	26.7	1	1	1	13	2	1	1	1	6	1	fosfomisin			1X1	0	0	0
1	1	1	3	2	1	7	0	0	1	1	0	0	0	0	0	0	0	2	3.01	fosfomisin	3	8.07	69.2	21.4	1	1	1	12	2	1	1	1	6	1	fosfomisin			2X1	1	0	0
1	1	0	3	17	1	7	0	0	1	1	0	0	0	0	0	0	0	17	14.19	fosfomisin+nitro	3	8.27	6.85	0.56	1	1	1	90	2	1	0	1	6	1	fosfomisin+nitro			2X1	1	0	0
1	1	0	3	17	1	7	0	0	1	1	0	0	0	0	0	0	0	17	17.06	sefuroksim+fosfo	3	11.23	7.88	2.18	1	1	1	134	2	1	0	1	6	1	sefuroksim+fosfo			2X1	1	0	0
1	1	0	3	17	1	7	0	0	1	1	0	0	0	0	0	0	0	17	12.57	cipro+fosfomisin	3	6.34	3.38	2.04	1	1	1	259	2	1	0	1	6	1	cipro+fosfomisin			2X1	1	0	0
1	1	1	3	5	1	7	0	0	1	1	0	0	0	0	0	0	0	5	16	fosfomisin+nitro	3	25.08	20.79	2.86	1	1	1	500	2	1	0	1	6	1	fosfomisin+nitro			2X1	1	0	0
1	1	0	3	13	1	7	0	0	1	1	0	0	0	0	0	0	0	13	3.92	sefuroksim+fosfo	3	11.59	7.14	3.58	1	1	1	560	2	1	0	1	6	1	sefuroksim+fosfo			2X1	1	0	0
1	0	0	3	13	1	7	0	1	5	0	0	0	0	0	0	0	0	13	0.19	sefuroksim+fosfo	3	12.2	7.8	3.24	1	1	1	103	2	1	0	1	6	1	sefuroksim+fosfo			2X1	1	0	0
1	0	0	3	1	1	6	0	0	5	0	0	0	0	0	0	0	1	1	0.19	fosfomisin+nitro	1	6.55	53.8	36.8	1	1	1	141	2	1	0	1	6	1	fosfomisin+nitro			2X1	1	0	0
1	0	0	3	13	1	7	0	1	5	0	0	0	0	0	0	0	0	13	19.28	fosfomisin+nitro	3	7.9	7.18	0.61	1	1	1	144	2	1	0	1	6	1	fosfomisin+nitro			2X1	1	0	0
1	1	0	3	23	1	7	0	0	5	0	0	0	0	1	0	0	0	23	6.1	Makrolidler	6	9.96	83.3	9.1	1	1	1	98	1	0	0	1	7	1	Makrolidler			2X1	1	0	0
1	0	1	3	6	1	1	0	0	5	0	0	0	0	0	0	0	0	6	19.38	Amoksislin/ Klav	1	5.76	3.96	1.09	1	1	1	35	1	0	0	1	11	1	Amoksislin/ Klav			2X1	1	0	0
0	1	1	3	2	1	7	0	0	1	1	0	0	0	0	0	0	0	2	1.85	Amoksislin/ Klav	3	14.34	84.3	10.9	1	1	1	3	1	0	0	0	12	0	Amoksislin/ Klav			2X1	1	0	0
0	1	0	3	2	1	7	0	0	1	1	0	0	0	0	0	0	0	2	148.11	Amoksislin/ Klav	3	10.35	60.7	30	1	1	1	116	1	0	0	0	12	0	Amoksislin/ Klav			2X1	1	0	0
0	1	1	3	2	1	7	0	0	1	1	0	0	0	0	0	0	0	2	2.03	1.kuşak sefalos	3	14.22	9.03	3.75	1	1	1	141	1	0	0	0	12	0	1.kuşak sefalos			2X1	1	0	0
0	0	0	3	2	1	7	0	0	1	1	0	0	0	0	0	0	0	2	14.19	Amoksislin/ Klav	3	6.34	4.4	1.08	1	1	1	212	1	0	0	0	12	0	Amoksislin/ Klav			2X1	1	0	0
0	1	0	3	2	1	7	0	0	1	1	0	0	0	0	0	0	0	2	9.3	1.kuşak sefalos	3	5.01	76.2	13.4	1	1	1	213	1	0	0	0	12	0	1.kuşak sefalos			2X1	1	0	0
0	1	0	3	2	1	7	0	0	1	1	0	0	0	0	0	0	0	2	17.06	1.kuşak sefalos	3	6.55	3.49	2.13	1	1	1	276	1	0	0	0	12	0	1.kuşak sefalos			2X1	1	0	0
0	1	1	3	1	1	6	0	0	5	0	0	0	0	0	0	0	0	1	3.1	3. kuşak sefalo	1	9.15	5.59	2.48	1	1	1	1	1	0	0	0	12	0	3. kuşak sefalo			2X1	1	0	0
0	1	1	3	1	1	6	0	0	5	0	0	0	0	0	0	0	0	1	1.28	Amoksislin/ Klav	1	6.26	3.21	1.97	1	1	1	4	1	0	0	0	12	0	Amoksislin/ Klav			2X1	1	0	0
0	1	1	3	4	1	6	0	0	5	0	0	0	0	0	0	0	0	4	0.34	3. kuşak sefalo	1	9.92	8.52	0.91	1	1	1	5	1	0	0	0	12	0	3. kuşak sefalo			2X1	1	0	0
0	1	1	3	1	1	6	0	0	5	0	0	0	0	0	0	0	0	1	17.48	Makrolidler	1	10.75	6.33	3.25	1	1	1	5	1	0	0	0	12	0	Makrolidler			2X1	1	0	0
0	0	1	3	1	1	6	0	0	5	0	0	0	0	0	0	0	0	1	0.4	3. kuşak sefalo	1	12.13	9.48	2.21	1	1	1	5	1	0	0	0	12	0	3. kuşak sefalo			2X1	1	0	0
0	1	0	3	15	1	6	0	0	5	0	0	0	0	0	0	0	0	15	1.28	Amoksislin/ Klav	1	7.24	51.2	40.7	1	1	1	9	1	0	0	0	12	0	Amoksislin/ Klav			2X1	1	0	0
0	1	1	3	8	1	6	0	0	5	0	0	0	0	0	0	0	0	8	11.29	Makrolidler	1	11.87	74.4	9.8	1	1	1	10	1	0	0	0	12	0	Makrolidler			2X1	1	0	0
0	0	1	3	1	1	6	0	0	5	0	0	0	0	0	0	0	0	1	0.9	3. kuşak sefalo	1	9.55	4.87	3.27	1	1	1	10	1	0	0	0	12	0	3. kuşak sefalo			2X1	1	0	0
0	1	1	3	8	1	6	0	0	5	0	0	0	0	0	0	0	0	8	5.09	3. kuşak sefalo	1	4.91	3.22	1.17	1	1	1	12	1	0	0	0	12	0	3. kuşak sefalo			2X1	1	0	0
0	0	0	3	1	1	6	0	0	5	0	0	0	0	0	0	0	0	1	4.9	3. kuşak sefalo	1	9.76	8.36	0.9	1	1	1	14	1	0	0	0	12	0	3. kuşak sefalo			2X1	1	0	0
0	1	1	3	1	1	6	0	0	5	0	0	0	0	0	0	0	0	1	4.8	Makrolidler	1	7.72	4	3.08	1	1	1	15	1	0	0	0	12	0	Makrolidler			2X1	1	0	0
0	1	1	3	1	1	6	0	0	5	0	0	0	0	0	0	0	0	1	1.67	Makrolidler	1	9.09	4.27	3.58	1	1	1	16	1	0	0	0	12	0	Makrolidler			2X1	1	0	0
0	1	1	3	1	1	6	0	0	5	0	0	0	0	0	0	0	0	1	0.37	Makrolidler	1	6.24	2.45	3.06	1	1	1	18	1	0	0	0	12	0	Makrolidler			2X1	1	0	0
0	1	1	3	1	1	6	0	0	5	0	0	0	0	0	0	0	0	1	177.9	3. kuşak sefalo	1	1.37	0.68	0.56	1	1	1	19	1	0	0	0	12	0	3. kuşak sefalo			2X1	1	0	0
0	1	1	3	1	1	6	0	0	5	0	0	0	0	0	0	0	0	1	6.1	Makrolidler	1	4.81	2.61	1.64	1	1	1	19	1	0	0	0	12	0	Makrolidler			2X1	1	0	0
0	1	1	3	8	1	6	0	0	5	0	0	0	0	0	0	0	0	8	0.26	Makrolidler	1	9.83	6.42	2.59	1	1	1	20	1	0	0	0	12	0	Makrolidler			2X1	1	0	0
0	0	1	3	1	1	6	0	0	5	0	0	0	0	0	0	0	0	1	1.85	Florokinolon	1	9.44	3.35	5.04	1	1	1	20	1	0	0	0	12	0	Florokinolon			2X1	1	0	0
0	1	1	3	1	1	6	0	0	5	0	0	0	0	0	0	0	0	1	30.8	3. kuşak sefalo	1	8.79	4.38	3.24	1	1	1	22	1	0	0	0	12	0	3. kuşak sefalo			2X1	1	0	0
0	0	1	3	1	1	6	0	0	5	0	0	0	0	0	0	0	0	1	4.43	3. kuşak sefalo	1	6.34	3.38	2.04	1	1	1	29	1	0	0	0	12	0	3. kuşak sefalo			2X1	1	0	0
0	1	1	3	1	1	6	0	0	5	0	0	0	0	0	0	0	0	1	5.69	3. kuşak sefalo	1	9.96	8.29	0.91	1	1	1	30	1	0	0	0	12	0	3. kuşak sefalo			2X1	1	0	0
0	1	1	3	4	1	6	0	0	5	0	0	0	0	0	0	0	0	4	2.86	3. kuşak sefalo	1	10.23	8.75	0.78	1	1	1	38	1	0	0	0	12	0	3. kuşak sefalo			2X1	1	0	0
0	1	1	3	1	1	6	0	0	5	0	0	0	0	0	0	0	0	1	8.3	Florokinolon	1	6.69	4.7	1.41	1	1	1	43	1	0	0	0	12	0	Florokinolon			2X1	1	0	0
0	1	1	3	1	1	6	0	0	5	0	0	0	0	0	0	0	0	1	20.28	Makrolidler	1	7.73	69.2	20.7	1	1	1	44	1	0	0	0	12	0	Makrolidler			2X1	1	0	0
0	1	1	3	1	1	6	0	0	5	0	0	0	0	0	0	0	0	1	0.65	3. kuşak sefalo	1	5.96	3.85	1.59	1	1	1	54	1	0	0	0	12	0	3. kuşak sefalo			2X1	1	0	0
0	0	1	3	1	1	6	0	0	5	0	0	0	0	0	0	0	0	1	4.88	Makrolidler	1	7	4.94	1.43	1	1	1	58	1	0	0	0	12	0	Makrolidler			2X1	1	0	0
0	1	0	3	1	1	6	0	0	5	0	0	0	0	0	0	0	0	1	4.7	3. kuşak sefalo	1	8.49	5.84	2.08	1	1	1	65	1	0	0	0	12	0	3. kuşak sefalo			2X1	1	0	0
0	0	1	3	1	1	6	0	0	5	0	0	0	0	0	0	0	0	1	9.99	Makrolidler	1	14.24	11.5	1.67	1	1	1	99	1	0	0	0	12	0	Makrolidler			2X1	1	0	0
0	1	0	3	18	1	7	0	0	5	0	0	0	0	0	0	1	0	18	1.55	Amoksislin/ Klav	9	6.93	48.3	39.7	1	1	1	136	1	0	0	0	12	0	Amoksislin/ Klav			2X1	1	0	0
0	0	0	3	8	1	6	0	0	5	0	0	0	0	0	0	0	0	8	2.93	Makrolidler	1	7.67	3.85	2.9	1	1	1	146	1	0	0	0	12	0	Makrolidler			2X1	1	0	0
0	0	1	3	4	1	6	0	0	5	0	0	0	0	0	0	0	0	4	3	Florokinolon	1	8.07	5.59	1.73	1	1	1	177	1	0	0	0	12	0	Florokinolon			2X1	1	0	0
0	1	1	3	20	1	6	0	0	5	0	0	0	0	0	0	0	0	20	0.56	Amoksislin/ Klav	1	9.72	78.5	13.3	1	1	1	12	1	0	0	0	12	0	Amoksislin/ Klav			2X1	1	0	0
1	1	0	3	1	1	2	0	0	5	0	0	0	0	0	0	0	0	1	2.16	penisillin G	1	4.81	54.3	34.1	1	1	1	20	1	0	0	1	12	0	penisillin G			1X1	0	0	0
1	1	1	3	2	1	7	0	0	1	1	0	0	0	0	0	0	0	2	4.58	cipro	3	9.87	6.46	2.51	1	1	1	5	1	0	0	1	12	0	cipro			2X1	1	0	0
1	0	0	3	2	1	7	0	0	1	1	0	0	0	0	0	0	0	2	0.61	cipro	3	13.34	10.58	1.62	1	1	1	29	1	0	0	1	12	0	cipro			2X1	1	0	0
1	1	1	3	5	1	7	0	0	1	1	0	0	0	0	0	0	0	5	8.59	cipro	3	11.49	8.75	2.03	1	1	1	32	1	0	0	1	12	0	cipro			2X1	1	0	0
1	0	1	3	2	1	7	0	0	1	1	0	0	0	0	0	0	0	2	0.93	cipro	3	10.12	7.56	1.51	1	1	1	37	1	0	0	1	12	0	cipro			2X1	1	0	0
1	0	1	3	2	1	7	0	0	1	1	0	0	0	0	0	0	0	2	8.43	cipro	3	8.07	5.53	1.56	1	1	1	45	1	0	0	1	12	0	cipro			2X1	1	0	0
1	1	0	3	2	1	7	0	0	1	1	0	0	0	0	0	0	0	2	2.9	cipro	3	14.34	87.6	4.5	1	1	1	85	1	0	0	1	12	0	cipro			2X1	1	0	0
1	1	1	3	2	1	7	0	0	1	1	0	0	0	0	0	0	0	2	4.88	cipro	3	9.15	61.1	27.1	1	1	1	154	1	0	0	1	12	0	cipro			2X1	1	0	0
1	1	1	3	2	1	7	0	0	1	1	0	0	0	0	0	0	0	2	5.69	cipro	3	11.39	7.12	2.92	1	1	1	172	1	0	0	1	12	0	cipro			2X1	1	0	0
1	1	1	3	2	1	7	0	0	1	1	0	0	0	0	0	0	0	2	24.15	cipro	3	5.34	3.75	1.41	1	1	1	178	1	0	0	1	12	0	cipro			2X1	1	0	0
1	0	0	3	8	1	7	0	0	1	1	0	0	0	0	0	0	0	8	0.87	cipro	3	11	8.37	1.62	1	1	1	187	1	0	0	1	12	0	cipro			2X1	1	0	0
1	1	1	3	2	1	7	0	0	1	1	0	0	0	0	0	0	0	2	111.4	cipro	3	8.73	6.63	1.52	1	1	1	200	1	0	0	1	12	0	cipro			2X1	1	0	0
1	1	1	3	2	1	7	0	0	1	1	0	0	0	0	0	0	0	2	5.09	cipro	3	5.34	70.2	26.4	1	1	1	210	1	0	0	1	12	0	cipro			2X1	1	0	0
1	1	1	3	2	1	7	0	0	1	1	0	0	0	0	0	0	0	2	46	3. kuşak sefalo	3	7.02	5.23	1.32	1	1	1	232	1	0	0	1	12	0	3. kuşak sefalo			2X1	1	0	0
1	1	1	3	1	1	7	0	0	1	1	0	0	0	0	0	0	0	1	1.58	cipro	3	7.25	5.03	1.48	1	1	1	258	1	0	0	1	12	0	cipro			2X1	1	0	0
1	1	1	3	2	1	7	0	0	1	1	0	0	0	0	0	0	0	2	19.38	cipro	3	11.39	62.6	25.6	1	1	1	368	1	0	0	1	12	0	cipro			2X1	1	0	0
1	1	1	3	1	1	6	0	0	5	0	0	0	0	0	0	0	0	1	4.22	Amoksislin/ Klav	1	13.34	79.4	12.1	1	1	1	10	1	0	0	1	12	0	Amoksislin/ Klav			2X1	1	0	0
1	1	0	3	1	1	6	0	0	5	0	0	0	0	0	0	0	0	1	7.48	Amoksislin/ Klav	1	6.11	38.6	45.3	1	1	1	68	1	0	0	1	12	0	Amoksislin/ Klav			2X1	1	0	0
1	1	1	3	4	1	6	0	0	5	0	0	0	0	0	0	0	0	4	1.52	3. kuşak sefalo	1	8.45	5.67	1.85	1	1	1	1	1	0	0	1	12	0	3. kuşak sefalo			2X1	1	0	0
1	0	1	3	4	1	6	0	0	5	0	0	0	0	0	0	0	0	4	10.2	Amoksislin/ Klav	1	16.65	11.12	4.45	1	1	1	1	1	0	0	1	12	0	Amoksislin/ Klav			2X1	1	0	0
1	1	0	3	1	1	6	0	0	5	0	0	0	0	0	0	0	0	1	14.3	Amoksislin/ Klav	1	10.35	6.29	3.1	1	1	1	1	1	0	0	1	12	0	Amoksislin/ Klav			2X1	1	0	0
1	1	1	3	1	1	6	0	0	5	0	0	0	0	0	0	0	0	1	33.29	Amoksislin/ Klav	1	12.5	62.4	28.7	1	1	1	1	1	0	0	1	12	0	Amoksislin/ Klav			2X1	1	0	0
1	0	1	3	6	1	7	0	0	5	0	0	0	1	0	0	0	0	6	11.7	Amoksislin/ Klav	7	8.98	6.4	1.92	1	1	1	2	1	0	0	1	12	0	Amoksislin/ Klav			2X1	1	0	0
1	1	1	3	1	1	6	0	0	5	0	0	0	0	0	0	0	0	1	10.59	Amoksislin/ Klav	1	8.77	6.6	1.18	1	1	1	2	1	0	0	1	12	0	Amoksislin/ Klav			2X1	1	0	0
1	1	1	3	8	1	6	0	0	5	0	0	0	0	0	0	0	0	8	12.57	Amoksislin/ Klav	1	6.37	3.77	1.58	1	1	1	3	1	0	0	1	12	0	Amoksislin/ Klav			2X1	1	0	0
1	1	1	3	4	1	6	0	0	5	0	0	0	0	0	0	0	0	4	8.31	Amoksislin/ Klav	1	7.02	74.5	18.8	1	1	1	3	1	0	0	1	12	0	Amoksislin/ Klav			2X1	1	0	0
1	1	1	3	4	1	6	0	0	5	0	0	0	0	0	0	0	0	4	110.97	Amoksislin/ Klav	1	13.64	10.48	1.93	1	1	1	3	1	0	0	1	12	0	Amoksislin/ Klav			2X1	1	0	0
1	1	1	3	4	1	6	0	0	5	0	0	0	0	0	0	0	0	4	2.26	penisillin ve de	1	9.63	6.32	2.63	1	1	1	3	1	0	0	1	12	0	penisillin ve de			2X1	1	0	0
1	1	1	3	1	1	6	0	0	5	0	0	0	0	0	0	0	0	1	19.21	Amoksislin/ Klav	1	7	70.6	20.4	1	1	1	3	1	0	0	1	12	0	Amoksislin/ Klav			2X1	1	0	0
1	0	1	3	1	1	6	0	0	5	0	0	0	0	0	0	0	0	1	7.48	Amoksislin/ Klav	1	10.31	8.05	1.09	1	1	1	3	1	0	0	1	12	0	Amoksislin/ Klav			2X1	1	0	0
1	1	0	3	1	1	6	0	0	5	0	0	0	0	0	0	0	0	1	3.8	Amoksislin/ Klav	1	10.39	6.83	2.96	1	1	1	3	1	0	0	1	12	0	Amoksislin/ Klav			2X1	1	0	0
1	1	1	3	1	1	6	0	0	5	0	0	0	0	0	0	0	0	1	2.13	Amoksislin/ Klav	1	17.61	15.05	1.1	1	1	1	3	1	0	0	1	12	0	Amoksislin/ Klav			2X1	1	0	0
1	1	1	3	1	1	6	0	0	5	0	0	0	0	0	0	0	0	1	13.74	Amoksislin/ Klav	1	8.27	4.89	2.4	1	1	1	3	1	0	0	1	12	0	Amoksislin/ Klav			2X1	1	0	0
1	0	1	3	1	1	2	0	0	5	0	0	0	0	0	0	0	0	1	0.61	Amoksislin/ Klav	1	18.61	70.1	21.5	1	1	1	3	1	0	0	1	12	0	Amoksislin/ Klav			2X1	1	0	0
1	0	0	3	4	1	6	0	0	5	0	0	0	0	0	0	0	0	4	0.46	Amoksislin/ Klav	1	7.13	53.5	34.2	1	1	1	4	1	0	0	1	12	0	Amoksislin/ Klav			2X1	1	0	0
1	1	0	3	4	1	6	0	0	5	0	0	0	0	0	0	0	0	4	5.69	Amoksislin/ Klav	1	11.58	76.1	12.8	1	1	1	4	1	0	0	1	12	0	Amoksislin/ Klav			2X1	1	0	0
1	1	1	3	4	1	6	0	0	5	0	0	0	0	0	0	0	0	4	3.63	Amoksislin/ Klav	1	11.63	7.91	2.76	1	1	1	4	1	0	0	1	12	0	Amoksislin/ Klav			2X1	1	0	0
1	1	0	3	4	1	6	0	0	5	0	0	0	0	0	0	0	0	4	23.19	Amoksislin/ Klav	1	10.58	76.5	17.8	1	1	1	4	1	0	0	1	12	0	Amoksislin/ Klav			2X1	1	0	0
1	1	1	3	1	1	6	0	0	5	0	0	0	0	0	0	0	0	1	33.29	Amoksislin/ Klav	1	6.07	4.7	0.87	1	1	1	4	1	0	0	1	12	0	Amoksislin/ Klav			2X1	1	0	0
1	0	1	3	1	1	6	0	0	5	0	0	0	0	0	0	0	0	1	33.6	Amoksislin/ Klav	1	11.85	6.92	4.15	1	1	1	4	1	0	0	1	12	0	Amoksislin/ Klav			2X1	1	0	0
1	1	1	3	1	1	6	0	0	5	0	0	0	0	0	0	0	0	1	1.57	Amoksislin/ Klav	1	10.31	8.94	0.85	1	1	1	4	1	0	0	1	12	0	Amoksislin/ Klav			2X1	1	0	0
1	1	0	3	1	1	6	0	0	5	0	0	0	0	0	0	0	0	1	3.4	Amoksislin/ Klav	1	6.91	5.65	0.63	1	1	1	4	1	0	0	1	12	0	Amoksislin/ Klav			2X1	1	0	0
1	0	1	3	1	1	6	0	0	5	0	0	0	0	0	0	0	0	1	2.32	Amoksislin/ Klav	1	7.13	3.81	2.44	1	1	1	4	1	0	0	1	12	0	Amoksislin/ Klav			2X1	1	0	0
1	1	0	3	1	1	6	0	0	5	0	0	0	0	0	0	0	0	1	6.29	Amoksislin/ Klav	1	6.55	53.8	36.8	1	1	1	4	1	0	0	1	12	0	Amoksislin/ Klav			2X1	1	0	0
1	0	1	3	1	1	6	0	0	5	0	0	0	0	0	0	0	0	1	9.3	Amoksislin/ Klav	1	11.87	8.83	1.16	1	1	1	4	1	0	0	1	12	0	Amoksislin/ Klav			2X1	1	0	0
1	0	1	3	15	1	6	0	0	5	0	0	0	0	0	0	0	0	15	24.74	Amoksislin/ Klav	1	12.31	55.6	32.7	1	1	1	5	1	0	0	1	12	0	Amoksislin/ Klav			2X1	1	0	0
1	1	0	3	6	1	7	0	0	5	0	0	0	1	0	0	0	0	6	158	Amoksislin/ Klav	7	7.79	5.37	1.78	1	1	1	5	1	0	0	1	12	0	Amoksislin/ Klav			2X1	1	0	0
1	1	1	3	6	1	7	0	0	5	0	0	0	1	0	0	0	0	6	6.99	Amoksislin/ Klav	7	11.58	8.82	1.48	1	1	1	5	1	0	0	1	12	0	Amoksislin/ Klav			2X1	1	0	0
1	1	0	3	4	1	6	0	0	5	0	0	0	0	0	0	0	0	4	0.32	Amoksislin/ Klav	1	3.88	57.6	24.7	1	1	1	5	1	0	0	1	12	0	Amoksislin/ Klav			2X1	1	0	0
1	1	1	3	4	1	6	0	0	5	0	0	0	0	0	0	0	0	4	5.69	Amoksislin/ Klav	1	7.56	5.24	1.8	1	1	1	5	1	0	0	1	12	0	Amoksislin/ Klav			2X1	1	0	0
1	0	1	3	4	1	6	0	0	5	0	0	0	0	0	0	0	0	4	27.35	Amoksislin/ Klav	1	15.78	12.32	2.24	1	1	1	5	1	0	0	1	12	0	Amoksislin/ Klav			2X1	1	0	0
1	0	1	3	4	1	6	0	0	5	0	0	0	0	0	0	0	0	4	6.99	Amoksislin/ Klav	1	7.09	49	41.6	1	1	1	5	1	0	0	1	12	0	Amoksislin/ Klav			2X1	1	0	0
1	0	0	3	4	1	6	0	0	5	0	0	0	0	0	0	0	0	4	4.9	Amoksislin/ Klav	1	12.13	78.1	18.2	1	1	1	5	1	0	0	1	12	0	Amoksislin/ Klav			2X1	1	0	0
1	0	0	3	4	1	6	0	0	5	0	0	0	0	0	0	0	0	4	146.64	Amoksislin/ Klav	1	8.49	68.8	24.5	1	1	1	5	1	0	0	1	12	0	Amoksislin/ Klav			2X1	1	0	0
1	1	1	3	4	1	6	0	0	5	0	0	0	0	0	0	0	0	4	0.42	Amoksislin/ Klav	1	9.02	3.76	4.45	1	1	1	5	1	0	0	1	12	0	Amoksislin/ Klav			2X1	1	0	0
1	1	1	3	4	1	6	0	0	5	0	0	0	0	0	0	0	0	4	1.58	Amoksislin/ Klav	1	9.17	59.4	31.5	1	1	1	5	1	0	0	1	12	0	Amoksislin/ Klav			2X1	1	0	0
1	1	1	3	1	1	6	0	0	5	0	0	0	0	0	0	0	0	1	1	Amoksislin/ Klav	1	11.01	56	34.2	1	1	1	5	1	0	0	1	12	0	Amoksislin/ Klav			2X1	1	0	0
1	1	0	3	1	1	6	0	0	5	0	0	0	0	0	0	0	0	1	27	Amoksislin/ Klav	1	9.27	6.07	2.12	1	1	1	5	1	0	0	1	12	0	Amoksislin/ Klav			2X1	1	0	0
1	1	1	3	1	1	6	0	0	5	0	0	0	0	0	0	0	0	1	2.9	Amoksislin/ Klav	1	9.17	5.45	2.89	1	1	1	5	1	0	0	1	12	0	Amoksislin/ Klav			2X1	1	0	0
1	1	1	3	1	1	6	0	0	5	0	0	0	0	0	0	0	0	1	1.94	Amoksislin/ Klav	1	5.09	2.43	2.21	1	1	1	5	1	0	0	1	12	0	Amoksislin/ Klav			2X1	1	0	0
1	1	0	3	1	1	6	0	0	5	0	0	0	0	0	0	0	0	1	2.53	Amoksislin/ Klav	1	11.53	7.57	2.9	1	1	1	5	1	0	0	1	12	0	Amoksislin/ Klav			2X1	1	0	0
1	1	1	3	4	1	6	0	0	5	0	0	0	0	0	0	0	0	4	115.1	Amoksislin/ Klav	1	14.34	12.55	0.65	1	1	1	6	1	0	0	1	12	0	Amoksislin/ Klav			2X1	1	0	0
1	1	1	3	4	1	6	0	0	5	0	0	0	0	0	0	0	0	4	0.45	Amoksislin/ Klav	1	5.15	3.82	0.77	1	1	1	6	1	0	0	1	12	0	Amoksislin/ Klav			2X1	1	0	0
1	1	1	3	3	1	9	0	0	5	0	0	0	0	0	0	0	0	3	16.61	Amoksislin/ Klav	1	3.63	2.28	0.85	1	1	1	6	1	0	0	1	12	0	Amoksislin/ Klav			2X1	1	0	0
1	0	1	3	1	1	6	0	0	5	0	0	0	0	0	0	0	0	1	0.46	Amoksislin/ Klav	1	11.18	6.63	3.45	1	1	1	6	1	0	0	1	12	0	Amoksislin/ Klav			2X1	1	0	0
1	0	1	3	1	1	6	0	0	5	0	0	0	0	0	0	0	0	1	2.8	Amoksislin/ Klav	1	6.73	3.94	2.18	1	1	1	6	1	0	0	1	12	0	Amoksislin/ Klav			2X1	1	0	0
1	0	1	3	1	1	6	0	0	5	0	0	0	0	0	0	0	0	1	2.8	Amoksislin/ Klav	1	13.37	87.9	4.9	1	1	1	6	1	0	0	1	12	0	Amoksislin/ Klav			2X1	1	0	0
1	0	1	3	1	1	6	0	0	5	0	0	0	0	0	0	0	0	1	2.51	Amoksislin/ Klav	1	5.09	47.7	43.4	1	1	1	6	1	0	0	1	12	0	Amoksislin/ Klav			2X1	1	0	0
1	1	1	3	1	1	6	0	0	5	0	0	0	0	0	0	0	0	1	1.33	Amoksislin/ Klav	1	12.19	9.48	1.8	1	1	1	6	1	0	0	1	12	0	Amoksislin/ Klav			2X1	1	0	0
1	1	1	3	1	1	6	0	0	5	0	0	0	0	0	0	0	0	1	6.39	Amoksislin/ Klav	1	8.83	44.2	45.2	1	1	1	6	1	0	0	1	12	0	Amoksislin/ Klav			2X1	1	0	0
1	1	0	3	1	1	6	0	0	5	0	0	0	0	0	0	0	0	1	150	penisillin ve de	1	7.43	5.93	1	1	1	1	6	1	0	0	1	12	0	penisillin ve de			2X1	1	0	0
1	0	1	3	1	1	6	0	0	5	0	0	0	0	0	0	0	0	1	11.29	Amoksislin/ Klav	1	13.37	11.76	0.65	1	1	1	6	1	0	0	1	12	0	Amoksislin/ Klav			2X1	1	0	0
1	1	0	3	8	1	6	0	0	5	0	0	0	0	0	0	0	0	8	0.42	Amoksislin/ Klav	1	8.06	45.7	44.3	1	1	1	7	1	0	0	1	12	0	Amoksislin/ Klav			2X1	1	0	0
1	0	1	3	8	1	6	0	0	5	0	0	0	0	0	0	0	0	8	5.04	Amoksislin/ Klav	1	9.02	4.92	3.02	1	1	1	7	1	0	0	1	12	0	Amoksislin/ Klav			2X1	1	0	0
1	1	1	3	4	1	6	0	0	5	0	0	0	0	0	0	0	0	4	35.97	Amoksislin/ Klav	1	12.48	8.38	3.07	1	1	1	7	1	0	0	1	12	0	Amoksislin/ Klav			2X1	1	0	0
1	1	1	3	4	1	6	0	0	5	0	0	0	0	0	0	0	0	4	0.23	Amoksislin/ Klav	1	6.21	3.17	2.29	1	1	1	7	1	0	0	1	12	0	Amoksislin/ Klav			2X1	1	0	0
1	1	1	3	4	1	6	0	0	5	0	0	0	0	0	0	0	0	4	2.93	Makrolidler	1	14.24	80.8	11.7	1	1	1	7	1	0	0	1	12	0	Makrolidler			2X1	1	0	0
1	1	1	3	4	1	6	0	0	5	0	0	0	0	0	0	0	0	4	93.59	Amoksislin/ Klav	1	11.49	76.1	17.7	1	1	1	7	1	0	0	1	12	0	Amoksislin/ Klav			2X1	1	0	0
1	1	1	3	4	1	6	0	0	5	0	0	0	0	0	0	0	0	4	19.7	3. kuşak sefalo	1	17.3	14.29	1.97	1	1	1	7	1	0	0	1	12	0	3. kuşak sefalo			2X1	1	0	0
1	1	0	3	1	1	6	0	0	5	0	0	0	0	0	0	0	0	1	19.28	Amoksislin/ Klav	1	9.72	7.63	1.29	1	1	1	7	1	0	0	1	12	0	Amoksislin/ Klav			2X1	1	0	0
1	1	1	3	1	1	6	0	0	5	0	0	0	0	0	0	0	0	1	52.55	Amoksislin/ Klav	1	6.47	3.26	2.5	1	1	1	7	1	0	0	1	12	0	Amoksislin/ Klav			2X1	1	0	0
1	1	1	3	1	1	6	0	0	5	0	0	0	0	0	0	0	0	1	19.38	Amoksislin/ Klav	1	14.38	10.96	2.49	1	1	1	7	1	0	0	1	12	0	Amoksislin/ Klav			2X1	1	0	0
1	0	1	3	1	1	6	0	0	5	0	0	0	0	0	0	0	0	1	15.5	Amoksislin/ Klav	1	7.09	3.47	2.95	1	1	1	7	1	0	0	1	12	0	Amoksislin/ Klav			2X1	1	0	0
1	0	1	3	1	1	6	0	0	5	0	0	0	0	0	0	0	0	1	0.19	3. kuşak sefalo	1	16.73	11.86	3.47	1	1	1	7	1	0	0	1	12	0	3. kuşak sefalo			2X1	1	0	0
1	1	1	3	1	1	6	0	0	5	0	0	0	0	0	0	0	0	1	20.28	Amoksislin/ Klav	1	8.83	3.9	3.99	1	1	1	7	1	0	0	1	12	0	Amoksislin/ Klav			2X1	1	0	0
1	1	0	3	1	1	6	0	0	5	0	0	0	0	0	0	0	0	1	2.51	penisillin ve de	1	5.46	3.98	0.92	1	1	1	7	1	0	0	1	12	0	penisillin ve de			2X1	1	0	0
1	1	1	3	16	1	7	0	0	5	0	0	0	1	0	0	0	0	16	0.32	Amoksislin/ Klav	7	6.93	3.35	2.75	1	1	1	8	1	0	0	1	12	0	Amoksislin/ Klav			2X1	1	0	0
1	1	1	3	6	1	6	0	0	5	0	0	0	0	0	0	0	0	6	5.1	Amoksislin/ Klav	1	6.05	59.8	32.9	1	1	1	8	1	0	0	1	12	0	Amoksislin/ Klav			2X1	1	0	0
1	0	1	3	4	1	6	0	0	5	0	0	0	0	0	0	0	0	4	1.11	Amoksislin/ Klav	1	10.83	6.93	2.88	1	1	1	8	1	0	0	1	12	0	Amoksislin/ Klav			2X1	1	0	0
1	1	1	3	4	1	6	0	0	5	0	0	0	0	0	0	0	0	4	93.59	Amoksislin/ Klav	1	5.01	3.82	0.67	1	1	1	8	1	0	0	1	12	0	Amoksislin/ Klav			2X1	1	0	0
1	0	1	3	1	1	6	0	0	5	0	0	0	0	0	0	0	0	1	10.23	Amoksislin/ Klav	1	7.14	3.85	2.71	1	1	1	8	1	0	0	1	12	0	Amoksislin/ Klav			2X1	1	0	0
1	1	1	3	1	1	6	0	0	5	0	0	0	0	0	0	0	0	1	2.51	Amoksislin/ Klav	1	12.31	6.86	4.02	1	1	1	8	1	0	0	1	12	0	Amoksislin/ Klav			2X1	1	0	0
1	1	1	3	1	1	6	0	0	5	0	0	0	0	0	0	0	0	1	16	Amoksislin/ Klav	1	7.05	3.94	2.48	1	1	1	8	1	0	0	1	12	0	Amoksislin/ Klav			2X1	1	0	0
1	1	1	3	1	1	6	0	0	5	0	0	0	0	0	0	0	0	1	1.2	Amoksislin/ Klav	1	15.33	12.03	1.97	1	1	1	8	1	0	0	1	12	0	Amoksislin/ Klav			2X1	1	0	0
1	0	0	3	6	1	7	0	0	5	0	0	0	1	0	0	0	0	6	4.8	Amoksislin/ Klav	7	7.72	51.8	39.9	1	1	1	9	1	0	0	1	12	0	Amoksislin/ Klav			2X1	1	0	0
1	0	1	3	4	1	6	0	0	5	0	0	0	0	0	0	0	0	4	5.69	Amoksislin/ Klav	1	11.01	6.17	3.76	1	1	1	9	1	0	0	1	12	0	Amoksislin/ Klav			2X1	1	0	0
1	1	1	3	4	1	6	0	0	5	0	0	0	0	0	0	0	0	4	3.92	Amoksislin/ Klav	1	6.34	3.15	2.5	1	1	1	9	1	0	0	1	12	0	Amoksislin/ Klav			2X1	1	0	0
1	1	1	3	4	1	6	0	0	5	0	0	0	0	0	0	0	0	4	1.7	Amoksislin/ Klav	1	11.18	59.2	30.9	1	1	1	9	1	0	0	1	12	0	Amoksislin/ Klav			2X1	1	0	0
1	1	1	3	4	1	6	0	0	5	0	0	0	0	0	0	0	0	4	19.28	Amoksislin/ Klav	1	25.45	80.3	14.1	1	1	1	9	1	0	0	1	12	0	Amoksislin/ Klav			2X1	1	0	0
1	1	1	3	4	1	6	0	0	5	0	0	0	0	0	0	0	0	4	2.22	Amoksislin/ Klav	1	11.5	6.41	4.05	1	1	1	9	1	0	0	1	12	0	Amoksislin/ Klav			2X1	1	0	0
1	1	1	3	4	1	6	0	0	5	0	0	0	0	0	0	0	0	4	0.7	Amoksislin/ Klav	1	6.24	39.2	49	1	1	1	9	1	0	0	1	12	0	Amoksislin/ Klav			2X1	1	0	0
1	1	1	3	1	1	6	0	0	5	0	0	0	0	0	0	0	0	1	0.29	Amoksislin/ Klav	1	25.45	20.41	3.6	1	1	1	9	1	0	0	1	12	0	Amoksislin/ Klav			2X1	1	0	0
1	1	1	3	1	1	6	0	0	5	0	0	0	0	0	0	0	0	1	6.7	Amoksislin/ Klav	1	9.96	83.3	9.1	1	1	1	9	1	0	0	1	12	0	Amoksislin/ Klav			2X1	1	0	0
1	1	0	3	1	1	6	0	0	5	0	0	0	0	0	0	0	0	1	110.97	Amoksislin/ Klav	1	9.34	69.5	19.3	1	1	1	9	1	0	0	1	12	0	Amoksislin/ Klav			2X1	1	0	0
1	1	1	3	1	1	6	0	0	5	0	0	0	0	0	0	0	0	1	1.3	Amoksislin/ Klav	1	24.73	21.88	1.89	1	1	1	9	1	0	0	1	12	0	Amoksislin/ Klav			2X1	1	0	0
1	0	1	3	1	1	6	0	0	5	0	0	0	0	0	0	0	0	1	5.3	Amoksislin/ Klav	1	15.57	13.05	1.11	1	1	1	9	1	0	0	1	12	0	Amoksislin/ Klav			2X1	1	0	0
1	0	0	3	1	1	2	0	0	5	0	0	0	0	0	0	0	0	1	3.36	Amoksislin/ Klav	1	6.26	3.21	1.97	1	1	1	9	1	0	0	1	12	0	Amoksislin/ Klav			2X1	1	0	0
1	0	0	3	6	1	7	0	0	5	0	0	0	1	0	0	0	0	6	0.65	Amoksislin/ Klav	7	9.83	6.07	2.46	1	1	1	10	1	0	0	1	12	0	Amoksislin/ Klav			2X1	1	0	0
1	1	0	3	4	1	6	0	0	5	0	0	0	0	0	0	0	0	4	1.9	Amoksislin/ Klav	1	5.28	95.4	4	1	1	1	10	1	0	0	1	12	0	Amoksislin/ Klav			2X1	1	0	0
1	0	1	3	4	1	6	0	0	5	0	0	0	0	0	0	0	0	4	24.74	Amoksislin/ Klav	1	20.13	13.35	5.14	1	1	1	10	1	0	0	1	12	0	Amoksislin/ Klav			2X1	1	0	0
1	1	0	3	4	1	6	0	0	5	0	0	0	0	0	0	0	0	4	28.02	Amoksislin/ Klav	1	10.63	6.33	3.1	1	1	1	10	1	0	0	1	12	0	Amoksislin/ Klav			2X1	1	0	0
1	1	1	3	1	1	6	0	0	5	0	0	0	0	0	0	0	0	1	3.8	Amoksislin/ Klav	1	10.94	64.5	25.9	1	1	1	10	1	0	0	1	12	0	Amoksislin/ Klav			2X1	1	0	0
1	1	1	3	1	1	6	0	0	5	0	0	0	0	0	0	0	0	1	85.38	3. kuşak sefalo	1	5.84	4.37	0.58	1	1	1	10	1	0	0	1	12	0	3. kuşak sefalo			2X1	1	0	0
1	1	0	3	1	1	6	0	0	5	0	0	0	0	0	0	0	0	1	3.36	Amoksislin/ Klav	1	16.65	66.8	26.7	1	1	1	10	1	0	0	1	12	0	Amoksislin/ Klav			2X1	1	0	0
1	1	1	3	1	1	6	0	0	5	0	0	0	0	0	0	0	0	1	4.8	Amoksislin/ Klav	1	8.96	62.3	29.7	1	1	1	10	1	0	0	1	12	0	Amoksislin/ Klav			2X1	1	0	0
1	0	1	3	9	1	6	0	0	5	0	0	0	0	0	0	0	0	9	8.59	Amoksislin/ Klav	1	15.5	64.6	26.6	1	1	1	11	1	0	0	1	12	0	Amoksislin/ Klav			2X1	1	0	0
1	1	0	3	4	1	6	0	0	5	0	0	0	0	0	0	0	0	4	6.1	Amoksislin/ Klav	1	9.02	41.8	49.3	1	1	1	11	1	0	0	1	12	0	Amoksislin/ Klav			2X1	1	0	0
1	1	1	3	1	1	6	0	0	5	0	0	0	0	0	0	0	0	1	3.36	Amoksislin/ Klav	1	7.9	7.18	0.61	1	1	1	11	1	0	0	1	12	0	Amoksislin/ Klav			2X1	1	0	0
1	0	1	3	1	1	6	0	0	5	0	0	0	0	0	0	0	0	1	3.2	Amoksislin/ Klav	1	14.34	12.09	1.56	1	1	1	11	1	0	0	1	12	0	Amoksislin/ Klav			2X1	1	0	0
1	1	1	3	1	1	6	0	0	5	0	0	0	0	0	0	0	0	1	19.12	Amoksislin/ Klav	1	8.33	6.12	1.52	1	1	1	11	1	0	0	1	12	0	Amoksislin/ Klav			2X1	1	0	0
1	0	1	3	1	1	6	0	0	5	0	0	0	0	0	0	0	0	1	0.9	Amoksislin/ Klav	1	8.28	71.3	19.4	1	1	1	11	1	0	0	1	12	0	Amoksislin/ Klav			2X1	1	0	0
1	1	1	3	1	1	6	0	0	5	0	0	0	0	0	0	0	0	1	23.19	Amoksislin/ Klav	1	9.33	6.79	1.57	1	1	1	11	1	0	0	1	12	0	Amoksislin/ Klav			2X1	1	0	0
1	1	1	3	8	1	6	0	0	5	0	0	0	0	0	0	0	0	8	3.01	Amoksislin/ Klav	1	14.62	36.8	48.8	1	1	1	12	1	0	0	1	12	0	Amoksislin/ Klav			2X1	1	0	0
1	0	1	3	7	1	7	0	0	5	0	0	0	1	0	0	0	0	7	5.1	Amoksislin/ Klav	7	5.28	5.04	0.21	1	1	1	12	1	0	0	1	12	0	Amoksislin/ Klav			2X1	1	0	0
1	1	0	3	6	1	7	0	0	5	0	0	0	1	0	0	0	0	6	3.15	Amoksislin/ Klav	7	12.48	67.1	24.6	1	1	1	12	1	0	0	1	12	0	Amoksislin/ Klav			2X1	1	0	0
1	1	1	3	4	1	6	0	0	5	0	0	0	0	0	0	0	0	4	10.6	Amoksislin/ Klav	1	5.63	4.58	0.66	1	1	1	12	1	0	0	1	12	0	Amoksislin/ Klav			2X1	1	0	0
1	0	0	3	1	1	6	0	0	5	0	0	0	0	0	0	0	0	1	55.5	Amoksislin/ Klav	1	4.63	2.69	1.51	1	1	1	12	1	0	0	1	12	0	Amoksislin/ Klav			2X1	1	0	0
1	0	1	3	1	1	6	0	0	5	0	0	0	0	0	0	0	0	1	0.19	Amoksislin/ Klav	1	15.57	83.9	7.1	1	1	1	12	1	0	0	1	12	0	Amoksislin/ Klav			2X1	1	0	0
1	1	1	3	1	1	6	0	0	5	0	0	0	0	0	0	0	0	1	52.55	Amoksislin/ Klav	1	8.76	47.2	44.4	1	1	1	12	1	0	0	1	12	0	Amoksislin/ Klav			2X1	1	0	0
1	1	1	3	1	1	6	0	0	5	0	0	0	0	0	0	0	0	1	2.32	Amoksislin/ Klav	1	8.4	57.1	35	1	1	1	12	1	0	0	1	12	0	Amoksislin/ Klav			2X1	1	0	0
1	1	0	3	4	1	6	0	0	5	0	0	0	0	0	0	0	0	4	0.9	Amoksislin/ Klav	1	7.67	50.1	37.8	1	1	1	13	1	0	0	1	12	0	Amoksislin/ Klav			2X1	1	0	0
1	0	0	3	4	1	6	0	0	5	0	0	0	0	0	0	0	0	4	162	Florokinolon	1	11.23	7.88	2.18	1	1	1	13	1	0	0	1	12	0	Florokinolon			2X1	1	0	0
1	1	0	3	4	1	6	0	0	5	0	0	0	0	0	0	0	0	4	0.23	Amoksislin/ Klav	1	4.91	65.6	23.8	1	1	1	13	1	0	0	1	12	0	Amoksislin/ Klav			2X1	1	0	0
1	1	0	3	4	1	6	0	0	5	0	0	0	0	0	0	0	0	4	1.2	Makrolidler	1	10.01	6.84	2.33	1	1	1	13	1	0	0	1	12	0	Makrolidler			2X1	1	0	0
1	1	1	3	1	1	6	0	0	5	0	0	0	0	0	0	0	0	1	6.13	Amoksislin/ Klav	1	10.82	8.1	1.78	1	1	1	13	1	0	0	1	12	0	Amoksislin/ Klav			2X1	1	0	0
1	1	1	3	1	1	6	0	0	5	0	0	0	0	0	0	0	0	1	0.7	Amoksislin/ Klav	1	14.62	5.38	7.14	1	1	1	13	1	0	0	1	12	0	Amoksislin/ Klav			2X1	1	0	0
1	1	1	3	1	1	6	0	0	5	0	0	0	0	0	0	0	0	1	1.52	Amoksislin/ Klav	1	6.21	51	36.9	1	1	1	13	1	0	0	1	12	0	Amoksislin/ Klav			2X1	1	0	0
1	0	0	3	1	1	6	0	0	5	0	0	0	0	0	0	0	0	1	1.2	Amoksislin/ Klav	1	12.81	10.31	1.64	1	1	1	13	1	0	0	1	12	0	Amoksislin/ Klav			2X1	1	0	0
1	1	0	3	4	1	6	0	0	5	0	0	0	0	0	0	0	0	4	4.7	Amoksislin/ Klav	1	10.39	65.7	28.5	1	1	1	14	1	0	0	1	12	0	Amoksislin/ Klav			2X1	1	0	0
1	0	1	3	4	1	6	0	0	5	0	0	0	0	0	0	0	0	4	10.2	Amoksislin/ Klav	1	6.26	51.2	31.5	1	1	1	14	1	0	0	1	12	0	Amoksislin/ Klav			2X1	1	0	0
1	1	0	3	4	1	6	0	0	5	0	0	0	0	0	0	0	0	4	0.93	Amoksislin/ Klav	1	6.22	58.3	33	1	1	1	14	1	0	0	1	12	0	Amoksislin/ Klav			2X1	1	0	0
1	1	1	3	4	1	6	0	0	5	0	0	0	0	0	0	0	0	4	36.3	Amoksislin/ Klav	1	6.57	4.23	1.69	1	1	1	14	1	0	0	1	12	0	Amoksislin/ Klav			2X1	1	0	0
1	0	1	3	9	1	6	0	0	5	0	0	0	0	0	0	0	0	9	10.09	Amoksislin/ Klav	1	3.63	62.9	23.4	1	1	1	15	1	0	0	1	12	0	Amoksislin/ Klav			2X1	1	0	0
1	0	0	3	6	1	7	0	0	5	0	0	0	1	0	0	0	0	6	6.7	Amoksislin/ Klav	7	8.06	3.68	3.57	1	1	1	15	1	0	0	1	12	0	Amoksislin/ Klav			2X1	1	0	0
1	1	0	3	1	1	6	0	0	5	0	0	0	0	0	0	0	0	1	109.62	Amoksislin/ Klav	1	14.7	7.08	6.13	1	1	1	15	1	0	0	1	12	0	Amoksislin/ Klav			2X1	1	0	0
1	1	0	3	1	1	2	0	0	5	0	0	0	0	0	0	0	0	1	14.3	Amoksislin/ Klav	1	8.76	4.14	3.89	1	1	1	15	1	0	0	1	12	0	Amoksislin/ Klav			2X1	1	0	0
1	0	0	3	6	1	7	0	0	5	0	0	0	1	0	0	0	0	6	0.91	Amoksislin/ Klav	7	12.5	7.79	3.59	1	1	1	16	1	0	0	1	12	0	Amoksislin/ Klav			2X1	1	0	0
1	1	1	3	6	1	7	0	0	5	0	0	1	0	0	0	0	0	6	59.3	Amoksislin/ Klav	5	7.43	5.93	1	1	1	1	16	1	0	0	1	12	0	Amoksislin/ Klav			2X1	1	0	0
1	1	1	3	6	1	6	0	0	5	0	0	0	0	0	0	0	0	6	2.13	Amoksisilin	1	6.94	69.9	24.1	1	1	1	16	1	0	0	1	12	0	Amoksisilin			2X1	1	0	0
1	1	1	3	4	1	6	0	0	5	0	0	0	0	0	0	0	0	4	3.1	Amoksislin/ Klav	1	9.63	65.7	27.3	1	1	1	16	1	0	0	1	12	0	Amoksislin/ Klav			2X1	1	0	0
1	0	1	3	4	1	6	0	0	5	0	0	0	0	0	0	0	0	4	1.48	Amoksislin/ Klav	1	9.33	72.8	16.8	1	1	1	16	1	0	0	1	12	0	Amoksislin/ Klav			2X1	1	0	0
1	0	1	3	4	1	6	0	0	5	0	0	0	0	0	0	0	0	4	0.56	Amoksislin/ Klav	1	25.08	20.79	2.86	1	1	1	16	1	0	0	1	12	0	Amoksislin/ Klav			2X1	1	0	0
1	0	1	3	1	1	6	0	0	5	0	0	0	0	0	0	0	0	1	1.7	Amoksislin/ Klav	1	6.22	3.63	2.05	1	1	1	16	1	0	0	1	12	0	Amoksislin/ Klav			2X1	1	0	0
1	1	1	3	1	1	6	0	0	5	0	0	0	0	0	0	0	0	1	29.4	Amoksislin/ Klav	1	13.46	10.93	1.68	1	1	1	16	1	0	0	1	12	0	Amoksislin/ Klav			2X1	1	0	0
1	1	1	3	1	1	6	0	0	5	0	0	0	0	0	0	0	0	1	5.12	Amoksislin/ Klav	1	8.64	7.07	0.85	1	1	1	16	1	0	0	1	12	0	Amoksislin/ Klav			2X1	1	0	0
1	1	0	3	1	1	2	0	0	5	0	0	0	0	0	0	0	0	1	0.91	Makrolidler	1	8.18	6.18	1.27	1	1	1	16	1	0	0	1	12	0	Makrolidler			2X1	1	0	0
1	0	0	3	4	1	6	0	0	5	0	0	0	0	0	0	0	0	4	176.9	Amoksislin/ Klav	1	9.92	85.9	9.2	1	1	1	17	1	0	0	1	12	0	Amoksislin/ Klav			2X1	1	0	0
1	1	1	3	4	1	6	0	0	5	0	0	0	0	0	0	0	0	4	1.48	3. kuşak sefalo	1	6.11	2.35	2.77	1	1	1	17	1	0	0	1	12	0	3. kuşak sefalo			2X1	1	0	0
1	1	1	3	4	1	6	0	0	5	0	0	0	0	0	0	0	0	4	18.81	Amoksislin/ Klav	1	9.29	4.77	3.32	1	1	1	17	1	0	0	1	12	0	Amoksislin/ Klav			2X1	1	0	0
1	1	1	3	1	1	6	0	0	5	0	0	0	0	0	0	0	0	1	2.1	Amoksislin/ Klav	1	6.68	4.24	1.88	1	1	1	17	1	0	0	1	12	0	Amoksislin/ Klav			2X1	1	0	0
1	1	1	3	1	1	6	0	0	5	0	0	0	0	0	0	0	0	1	72.82	3. kuşak sefalo	1	9.16	5.92	2.58	1	1	1	18	1	0	0	1	12	0	3. kuşak sefalo			2X1	1	0	0
1	0	0	3	1	1	6	0	0	5	0	0	0	0	0	0	0	0	1	115.1	Amoksislin/ Klav	1	1.37	49.6	40.9	1	1	1	18	1	0	0	1	12	0	Amoksislin/ Klav			2X1	1	0	0
1	1	0	3	8	1	6	0	0	5	0	0	0	0	0	0	0	0	8	27.25	1.kuşak sefalos	1	10.01	68.3	23.3	1	1	1	19	1	0	0	1	12	0	1.kuşak sefalos			2X1	1	0	0
1	1	1	3	15	1	10	0	0	5	0	0	0	0	0	0	0	0	15	10.23	Amoksislin/ Klav	1	15.5	10.01	4.13	1	1	1	20	1	0	0	1	12	0	Amoksislin/ Klav			2X1	1	0	0
1	0	1	3	4	1	6	0	0	5	0	0	0	0	0	0	0	0	4	11.7	2. kuşak sefalo	1	8.07	69.2	21.4	1	1	1	20	1	0	0	1	12	0	2. kuşak sefalo			2X1	1	0
1	0	0	3	4	1	6	0	0	5	0	0	0	0	0	0	0	0	4	4.22	Amoksislin/ Klav	1	7.24	3.71	2.95	1	1	1	20	1	0	0	1	12	0	Amoksislin/ Klav			2X1	1	0	0
1	1	1	3	1	1	6	0	0	5	0	0	0	0	0	0	0	0	1	3.97	Amoksislin/ Klav	1	8.89	6.94	1.19	1	1	1	20	1	0	0	1	12	0	Amoksislin/ Klav			2X1	1	0	0
1	1	1	3	1	1	6	0	0	5	0	0	0	0	0	0	0	0	1	8.43	Amoksislin/ Klav	1	8.68	58.3	32.4	1	1	1	20	1	0	0	1	12	0	Amoksislin/ Klav			2X1	1	0	0
1	1	0	3	1	1	2	0	0	5	0	0	0	0	0	0	0	0	1	17.48	Amoksislin/ Klav	1	8.68	5.06	2.81	1	1	1	20	1	0	0	1	12	0	Amoksislin/ Klav			2X1	1	0	0
1	1	0	3	8	1	6	0	0	5	0	0	0	0	0	0	0	0	8	0.87	Amoksislin/ Klav	1	16.73	71	20.7	1	1	1	21	1	0	0	1	12	0	Amoksislin/ Klav			2X1	1	0	0
1	1	1	3	4	1	6	0	0	5	0	0	0	0	0	0	0	0	4	3.15	Amoksislin/ Klav	1	9.57	6.61	1.81	1	1	1	21	1	0	0	1	12	0	Amoksislin/ Klav			2X1	1	0	0
1	1	1	3	4	1	6	0	0	5	0	0	0	0	0	0	0	0	4	0.37	Amoksislin/ Klav	1	5.84	74.8	9.9	1	1	1	21	1	0	0	1	12	0	Amoksislin/ Klav			2X1	1	0	0
1	0	1	3	1	1	6	0	0	5	0	0	0	0	0	0	0	0	1	113.1	3. kuşak sefalo	1	8.63	4.74	2.95	1	1	1	21	1	0	0	1	12	0	3. kuşak sefalo			2X1	1	0	0
1	0	0	3	1	1	1	0	0	5	0	0	0	0	0	0	0	0	1	0.8	Amoksislin/ Klav	1	6.07	77.5	14.3	1	1	1	21	1	0	0	1	12	0	Amoksislin/ Klav			2X1	1	0	0
1	1	0	3	4	1	6	0	0	5	0	0	0	0	0	0	0	0	4	3.37	Makrolidler	1	9.27	5.07	2.52	1	1	1	22	1	0	0	1	12	0	Makrolidler			2X1	1	0	0
1	0	0	3	1	1	6	0	0	5	0	0	0	0	0	0	0	0	1	3.2	Amoksislin/ Klav	1	8.73	76	17.4	1	1	1	22	1	0	0	1	12	0	Amoksislin/ Klav			2X1	1	0	0
1	1	1	3	1	1	6	0	0	5	0	0	0	0	0	0	0	0	1	0.4	penisillin ve de	1	8.27	59.2	29	1	1	1	22	1	0	0	1	12	0	penisillin ve de			2X1	1	0	0
1	0	1	3	4	1	6	0	0	5	0	0	0	0	0	0	0	0	4	5.69	Amoksislin/ Klav	1	13.64	76.8	14.1	1	1	1	23	1	0	0	1	12	0	Amoksislin/ Klav			2X1	1	0	0
1	1	1	3	15	1	10	0	0	5	0	0	0	0	0	0	0	0	15	1.55	Amoksislin/ Klav	1	10.94	7.06	2.83	1	1	1	24	1	0	0	1	12	0	Amoksislin/ Klav			2X1	1	0	0
1	1	1	3	4	1	6	0	0	5	0	0	0	0	0	0	0	0	4	1.2	penisillin ve de	1	16.6	12.79	2.83	1	1	1	24	1	0	0	1	12	0	penisillin ve de			2X1	1	0	0
1	1	1	3	4	1	6	0	0	5	0	0	0	0	0	0	0	0	4	11.43	Amoksislin/ Klav	1	9.57	69.1	18.9	1	1	1	25	1	0	0	1	12	0	Amoksislin/ Klav			2X1	1	0	0
1	0	1	3	1	1	6	0	0	5	0	0	0	0	0	0	0	0	1	11.82	Amoksislin/ Klav	1	9.34	6.49	1.8	1	1	1	25	1	0	0	1	12	0	Amoksislin/ Klav			2X1	1	0	0
1	1	1	3	1	1	6	0	0	5	0	0	0	0	0	0	0	0	1	0.35	Amoksislin/ Klav	1	6.72	3.11	2.58	1	1	1	26	1	0	0	1	12	0	Amoksislin/ Klav			2X1	1	0	0
1	1	1	3	1	1	6	0	0	5	0	0	0	0	0	0	0	0	1	111.4	Amoksislin/ Klav	1	7.32	71.7	17.2	1	1	1	26	1	0	0	1	12	0	Amoksislin/ Klav			2X1	1	0	0
1	0	1	3	4	1	6	0	0	5	0	0	0	0	0	0	0	0	4	12.35	Amoksislin/ Klav	1	6.99	4.96	1.1	1	1	1	27	1	0	0	1	12	0	Amoksislin/ Klav			2X1	1	0	0
1	1	1	3	1	1	6	0	0	5	0	0	0	0	0	0	0	0	1	0.7	Amoksislin/ Klav	1	6.75	4.46	1.65	1	1	1	27	1	0	0	1	12	0	Amoksislin/ Klav			2X1	1	0	0
1	1	0	3	1	1	6	0	0	5	0	0	0	0	0	0	0	0	1	146.64	Amoksislin/ Klav	1	6.55	3.53	2.41	1	1	1	27	1	0	0	1	12	0	Amoksislin/ Klav			2X1	1	0	0
1	1	0	3	1	1	6	0	0	5	0	0	0	0	0	0	0	0	1	4.99	Amoksislin/ Klav	1	15.78	78	14.2	1	1	1	27	1	0	0	1	12	0	Amoksislin/ Klav			2X1	1	0	0
1	1	1	3	4	1	6	0	0	5	0	0	0	0	0	0	0	0	4	10.09	Makrolidler	1	16.96	14.27	1.93	1	1	1	28	1	0	0	1	12	0	Makrolidler			2X1	1	0	0
1	1	1	3	4	1	6	0	0	5	0	0	0	0	0	0	0	0	4	30.8	Amoksislin/ Klav	1	9.09	6.45	2.02	1	1	1	28	1	0	0	1	12	0	Amoksislin/ Klav			2X1	1	0	0
1	1	0	3	8	1	6	0	0	5	0	0	0	0	0	0	0	0	8	85.38	Amoksislin/ Klav	1	14.38	76.2	17.3	1	1	1	30	1	0	0	1	12	0	Amoksislin/ Klav			2X1	1	0	0
1	1	1	3	4	1	6	0	0	5	0	0	0	0	0	0	0	0	4	0.29	Makrolidler	1	7.9	90.9	7.7	1	1	1	30	1	0	0	1	12	0	Makrolidler			2X1	1	0	0
1	0	1	3	1	1	6	0	0	5	0	0	0	0	0	0	0	0	1	4.58	Amoksislin/ Klav	1	8.18	75.6	15.5	1	1	1	30	1	0	0	1	12	0	Amoksislin/ Klav			2X1	1	0	0
1	1	1	3	1	1	6	0	0	5	0	0	0	0	0	0	0	0	1	0.34	Amoksislin/ Klav	1	8.98	53.4	37.1	1	1	1	30	1	0	0	1	12	0	Amoksislin/ Klav			2X1	1	0	0
1	1	1	3	1	1	6	0	0	5	0	0	0	0	0	0	0	0	1	16.16	Amoksislin/ Klav	1	6.82	5.41	0.75	1	1	1	31	1	0	0	1	12	0	Amoksislin/ Klav			2X1	1	0	0
1	0	1	3	4	1	6	0	0	5	0	0	0	0	0	0	0	0	4	1.5	Amoksislin/ Klav	1	11.28	8.91	1.58	1	1	1	32	1	0	0	1	12	0	Amoksislin/ Klav			2X1	1	0	0
1	1	0	3	4	1	6	0	0	5	0	0	0	0	0	0	0	0	4	11.82	Amoksislin/ Klav	1	9.23	6.21	2.23	1	1	1	32	1	0	0	1	12	0	Amoksislin/ Klav			2X1	1	0	0
1	1	0	3	1	1	6	0	0	5	0	0	0	0	0	0	0	0	1	5.43	Amoksislin/ Klav	1	6.57	64.4	25.7	1	1	1	32	1	0	0	1	12	0	Amoksislin/ Klav			2X1	1	0	0
1	1	1	3	4	1	6	0	0	5	0	0	0	0	0	0	0	0	4	4.99	Makrolidler	1	8.4	4.8	2.94	1	1	1	33	1	0	0	1	12	0	Makrolidler			2X1	1	0	0
1	1	1	3	4	1	6	0	0	5	0	0	0	0	0	0	0	0	4	5.43	3. kuşak sefalo	1	7.31	5.05	1.69	1	1	1	33	1	0	0	1	12	0	3. kuşak sefalo			2X1	1	0	0
1	0	1	3	4	1	6	0	0	5	0	0	0	0	0	0	0	0	4	3.97	Amoksislin/ Klav	1	8.45	67	21.9	1	1	1	33	1	0	0	1	12	0	Amoksislin/ Klav			2X1	1	0	0
1	1	0	3	21	1	7	1	0	5	0	0	0	0	0	0	0	0	21	4.43	Amoksislin/ Klav	2	25.08	82.9	11.4	1	1	1	34	1	0	0	1	12	0	Amoksislin/ Klav			2X1	1	0	0
1	1	1	3	1	1	6	0	0	5	0	0	0	0	0	0	0	0	1	27.25	3. kuşak sefalo	1	10.58	8.1	1.88	1	1	1	35	1	0	0	1	12	0	3. kuşak sefalo			2X1	1	0	0
1	1	1	3	1	1	6	0	0	5	0	0	0	0	0	0	0	0	1	4.9	Amoksislin/ Klav	1	10.26	5.98	3.6	1	1	1	35	1	0	0	1	12	0	Amoksislin/ Klav			2X1	1	0	0
1	1	1	3	1	1	6	0	0	5	0	0	0	0	0	0	0	0	1	8.6	Amoksislin/ Klav	1	3.88	2.23	0.96	1	1	1	35	1	0	0	1	12	0	Amoksislin/ Klav			2X1	1	0	0
1	1	1	3	15	1	10	0	0	5	0	0	0	0	0	0	0	0	15	4.8	Amoksislin/ Klav	1	4.62	3.09	0.91	1	1	1	36	1	0	0	1	12	0	Amoksislin/ Klav			2X1	1	0	0
1	0	1	3	4	1	6	0	0	5	0	0	0	0	0	0	0	0	4	47.74	Amoksislin/ Klav	1	8.92	4.72	3.38	1	1	1	36	1	0	0	1	12	0	Amoksislin/ Klav			2X1	1	0	0
1	1	1	3	4	1	6	0	0	5	0	0	0	0	0	0	0	0	4	177.9	Florokinolon	1	16.96	84.1	11.4	1	1	1	37	1	0	0	1	12	0	Florokinolon			2X1	1	0	0
1	1	1	3	1	1	6	0	0	5	0	0	0	0	0	0	0	0	1	1.9	Amoksislin/ Klav	1	8.98	4.79	3.33	1	1	1	37	1	0	0	1	12	0	Amoksislin/ Klav			2X1	1	0	0
1	1	1	3	1	1	6	0	0	5	0	0	0	0	0	0	0	0	1	2.48	Amoksislin/ Klav	1	8.18	6.18	1.27	1	1	1	38	1	0	0	1	12	0	Amoksislin/ Klav			2X1	1	0	0
1	1	1	3	1	1	6	0	0	5	0	0	0	0	0	0	0	0	1	9.99	Amoksislin/ Klav	1	9.55	51	34.2	1	1	1	39	1	0	0	1	12	0	Amoksislin/ Klav			2X1	1	0	0
1	1	1	3	1	1	6	0	0	5	0	0	0	0	0	0	0	0	1	1.94	Amoksislin/ Klav	1	7.31	69.1	23.1	1	1	1	39	1	0	0	1	12	0	Amoksislin/ Klav			2X1	1	0	0
1	0	0	3	1	1	6	0	0	5	0	0	0	0	0	0	0	0	1	27.35	Amoksislin/ Klav	1	8.79	49.8	36.9	1	1	1	40	1	0	0	1	12	0	Amoksislin/ Klav			2X1	1	0	0
1	0	0	3	4	1	6	0	0	5	0	0	0	0	0	0	0	0	4	33.98	Amoksislin/ Klav	1	7.41	61.2	30.6	1	1	1	41	1	0	0	1	12	0	Amoksislin/ Klav			2X1	1	0	0
1	1	0	3	16	1	7	0	0	5	0	0	0	1	0	0	0	0	16	176.9	Amoksislin/ Klav	7	8.76	4.14	3.89	1	1	1	43	1	0	0	1	12	0	Amoksislin/ Klav			2X1	1	0	0
1	1	0	3	4	1	6	0	0	5	0	0	0	0	0	0	0	0	4	3	Amoksislin/ Klav	1	7.25	69.5	20.4	1	1	1	43	1	0	0	1	12	0	Amoksislin/ Klav			2X1	1	0	0
1	1	1	3	4	1	6	0	0	5	0	0	0	0	0	0	0	0	4	2.68	3. kuşak sefalo	1	8.68	5.06	2.81	1	1	1	43	1	0	0	1	12	0	3. kuşak sefalo			2X1	1	0	0
1	1	1	3	1	1	6	0	0	5	0	0	0	0	0	0	0	0	1	0.64	Amoksislin/ Klav	1	8.27	6.85	0.56	1	1	1	43	1	0	0	1	12	0	Amoksislin/ Klav			2X1	1	0	0
1	1	0	3	4	1	6	0	0	5	0	0	0	0	0	0	0	0	4	25.08	3. kuşak sefalo	1	9.04	5.67	2.71	1	1	1	45	1	0	0	1	12	0	3. kuşak sefalo			2X1	1	0	0
1	1	0	3	4	1	6	0	0	5	0	0	0	0	0	0	0	0	4	1.41	Amoksislin/ Klav	1	9.81	6.02	2.58	1	1	1	45	1	0	0	1	12	0	Amoksislin/ Klav			2X1	1	0	0
1	1	1	3	6	1	7	0	0	5	0	0	0	1	0	0	0	0	6	1	Amoksislin/ Klav	7	8.96	5.59	2.66	1	1	1	46	1	0	0	1	12	0	Amoksislin/ Klav			2X1	1	0	0
1	0	0	3	4	1	6	0	0	5	0	0	0	0	0	0	0	0	4	46	Amoksislin/ Klav	1	7.5	63.2	30.1	1	1	1	46	1	0	0	1	12	0	Amoksislin/ Klav			2X1	1	0	0
1	1	0	3	1	1	2	0	0	5	0	0	0	0	0	0	0	0	1	1.85	Amoksislin/ Klav	1	8.73	6.63	1.52	1	1	1	47	1	0	0	1	12	0	Amoksislin/ Klav			2X1	1	0	0
1	0	1	3	1	1	6	0	0	5	0	0	0	0	0	0	0	0	1	59.3	Amoksislin/ Klav	1	8.51	6.19	1.75	1	1	1	48	1	0	0	1	12	0	Amoksislin/ Klav			2X1	1	0	0
1	0	1	3	1	1	6	0	0	5	0	0	0	0	0	0	0	0	1	148.11	3. kuşak sefalo	1	7.73	5.35	1.6	1	1	1	48	1	0	0	1	12	0	3. kuşak sefalo			2X1	1	0	0
1	1	0	3	1	1	2	0	0	5	0	0	0	0	0	0	0	0	1	2.51	Amoksislin/ Klav	1	7.31	5.05	1.69	1	1	1	48	1	0	0	1	12	0	Amoksislin/ Klav			2X1	1	0	0
1	1	0	3	4	1	6	0	0	5	0	0	0	0	0	0	0	0	4	19.21	Amoksislin/ Klav	1	7.5	4.73	2.26	1	1	1	50	1	0	0	1	12	0	Amoksislin/ Klav			2X1	1	0	0
1	1	1	3	4	1	6	0	0	5	0	0	0	0	0	0	0	0	4	8.6	Amoksislin/ Klav	1	5.72	69.4	20.8	1	1	1	51	1	0	0	1	12	0	Amoksislin/ Klav			2X1	1	0	0
1	0	0	3	17	1	7	0	0	5	0	1	0	0	0	0	0	0	17	1.94	metranidazol	4	6.57	4.23	1.69	1	1	1	52	1	0	0	1	12	0	metranidazol			2X1	1	0	0
1	1	1	3	1	1	6	0	0	5	0	0	0	0	0	0	0	0	1	33.98	Amoksislin/ Klav	1	8.28	5.9	1.61	1	1	1	52	1	0	0	1	12	0	Amoksislin/ Klav			2X1	1	0	0
1	0	1	3	1	1	2	0	0	5	0	0	0	0	0	0	0	0	1	0.7	Amoksislin/ Klav	1	5.72	3.97	1.19	1	1	1	53	1	0	0	1	12	0	Amoksislin/ Klav			2X1	1	0	0
1	1	0	3	4	1	6	0	0	5	0	0	0	0	0	0	0	0	4	6.39	Amoksislin/ Klav	1	11.26	9.19	1.43	1	1	1	55	1	0	0	1	12	0	Amoksislin/ Klav			2X1	1	0	0
1	0	1	3	1	1	6	0	0	5	0	0	0	0	0	0	0	0	1	109.62	Amoksislin/ Klav	1	7.43	79.8	13.5	1	1	1	55	1	0	0	1	12	0	Amoksislin/ Klav			2X1	1	0	0
1	1	1	3	1	1	6	0	0	5	0	0	0	0	0	0	0	0	1	3.42	3. kuşak sefalo	1	5.95	2.73	2.49	1	1	1	55	1	0	0	1	12	0	3. kuşak sefalo			2X1	1	0	0
1	1	0	3	1	1	2	0	0	5	0	0	0	0	0	0	0	0	1	5.43	Amoksislin/ Klav	1	10.31	8.05	1.09	1	1	1	56	1	0	0	1	12	0	Amoksislin/ Klav			2X1	1	0	0
1	1	0	3	1	1	6	0	0	5	0	0	0	0	0	0	0	0	1	3.01	Amoksislin/ Klav	1	6.05	3.62	1.99	1	1	1	57	1	0	0	1	12	0	Amoksislin/ Klav			2X1	1	0	0
1	1	0	3	1	1	6	0	0	5	0	0	0	0	0	0	0	0	1	13.74	Amoksislin/ Klav	1	8.33	73.5	18.2	1	1	1	58	1	0	0	1	12	0	Amoksislin/ Klav			2X1	1	0	0
1	0	1	3	1	1	6	0	0	5	0	0	0	0	0	0	0	0	1	0.5	Amoksislin/ Klav	1	5.76	3.96	1.09	1	1	1	59	1	0	0	1	12	0	Amoksislin/ Klav			2X1	1	0	0
1	1	0	3	1	1	2	0	0	5	0	0	0	0	0	0	0	0	1	2.68	Amoksislin/ Klav	1	9.83	6.42	2.59	1	1	1	59	1	0	0	1	12	0	Amoksislin/ Klav			2X1	1	0	0
1	0	0	3	1	1	2	0	0	5	0	0	0	0	0	0	0	0	1	10.2	Amoksislin/ Klav	1	7.24	3.71	2.95	1	1	1	60	1	0	0	1	12	0	Amoksislin/ Klav			2X1	1	0	0
1	0	1	3	6	1	7	0	0	5	0	0	0	1	0	0	0	0	6	0.8	Amoksislin/ Klav	7	6.94	4.85	1.67	1	1	1	61	1	0	0	1	12	0	Amoksislin/ Klav			2X1	1	0	0
1	1	1	3	4	1	6	0	0	5	0	0	0	0	0	0	0	0	4	3.42	Amoksislin/ Klav	1	11	76.1	14.7	1	1	1	61	1	0	0	1	12	0	Amoksislin/ Klav			2X1	1	0	0
1	1	0	3	1	1	6	0	0	5	0	0	0	0	0	0	0	0	1	2.68	Amoksislin/ Klav	1	6.34	49.8	39.4	1	1	1	62	1	0	0	1	12	0	Amoksislin/ Klav			2X1	1	0	0
1	0	0	3	1	1	2	0	0	5	0	0	0	0	0	0	0	0	1	2.48	Amoksislin/ Klav	1	11	8.37	1.62	1	1	1	63	1	0	0	1	12	0	Amoksislin/ Klav			2X1	1	0	0
1	1	1	3	1	1	6	0	0	5	0	0	0	0	0	0	0	0	1	36.3	Amoksislin/ Klav	1	10.31	78	10.6	1	1	1	67	1	0	0	1	12	0	Amoksislin/ Klav			2X1	1	0	0
1	1	1	3	8	1	6	0	0	5	0	0	0	0	0	0	0	0	8	14.3	Amoksislin/ Klav	1	6.47	50.4	38.6	1	1	1	68	1	0	0	1	12	0	Amoksislin/ Klav			2X1	1	0	0
1	1	0	3	1	1	6	0	0	5	0	0	0	0	0	0	0	0	1	35.97	Amoksislin/ Klav	1	10.12	74.7	14.9	1	1	1	69	1	0	0	1	12	0	Amoksislin/ Klav			2X1	1	0	0
1	1	1	3	1	1	1	0	0	5	0	0	0	0	0	0	0	0	1	1.2	Amoksislin/ Klav	1	20.13	66.4	25.5	1	1	1	69	1	0	0	1	12	0	Amoksislin/ Klav			2X1	1	0	0
1	1	1	3	1	1	6	0	0	5	0	0	0	0	0	0	0	0	1	0.7	Amoksislin/ Klav	1	8.98	71.2	21.4	1	1	1	71	1	0	0	1	12	0	Amoksislin/ Klav			2X1	1	0	0
1	1	1	3	1	1	1	0	0	5	0	0	0	0	0	0	0	0	1	1.3	Amoksislin/ Klav	1	8.63	54.9	34.2	1	1	1	73	1	0	0	1	12	0	Amoksislin/ Klav			2X1	1	0	0
1	0	1	3	1	1	6	0	0	5	0	0	0	0	0	0	0	0	1	3.92	Amoksislin/ Klav	1	9.83	65.4	26.3	1	1	1	74	1	0	0	1	12	0	Amoksislin/ Klav			2X1	1	0	0
1	0	0	3	4	1	6	0	0	5	0	0	0	0	0	0	0	0	4	0.91	Amoksislin/ Klav	1	9.87	65.5	25.4	1	1	1	76	1	0	0	1	12	0	Amoksislin/ Klav			2X1	1	0	0
1	1	0	3	1	1	6	0	0	5	0	0	0	0	0	0	0	0	1	14.52	Amoksislin/ Klav	1	8.65	4.03	3.67	1	1	1	78	1	0	0	1	12	0	Amoksislin/ Klav			2X1	1	0	0
1	1	0	3	17	1	7	0	0	5	0	1	0	0	0	0	0	0	17	3.2	metranidazol	4	7.32	5.25	1.26	1	1	1	80	1	0	0	1	12	0	metranidazol			2X1	1	0	0
1	0	1	3	12	1	6	0	0	5	0	0	0	0	0	0	0	0	12	1.2	Amoksislin/ Klav	1	11.26	81.6	12.7	1	1	1	80	1	0	0	1	12	0	Amoksislin/ Klav			2X1	1	0	0
1	1	0	3	1	1	6	0	0	5	0	0	0	0	0	0	0	0	1	11.43	3. kuşak sefalo	1	7.41	4.53	2.27	1	1	1	80	1	0	0	1	12	0	3. kuşak sefalo			2X1	1	0	0
1	0	0	3	1	1	6	0	0	5	0	0	0	0	0	0	0	0	1	5.3	Amoksislin/ Klav	1	12.2	63.9	26.6	1	1	1	101	1	0	0	1	12	0	Amoksislin/ Klav			2X1	1	0	0
1	1	0	3	1	1	6	0	0	5	0	0	0	0	0	0	0	0	1	16.61	Amoksislin/ Klav	1	6.4	4.8	0.74	1	1	1	104	1	0	0	1	12	0	Amoksislin/ Klav			2X1	1	0	0
1	0	0	3	6	1	7	0	0	5	0	0	0	1	0	0	0	0	6	3.5	Amoksislin/ Klav	7	6.31	3.55	2.17	1	1	1	113	1	0	0	1	12	0	Amoksislin/ Klav			2X1	1	0	0
1	0	0	3	1	1	2	0	0	5	0	0	0	0	0	0	0	0	1	20.28	Amoksisilin	1	10.35	6.29	3.1	1	1	1	120	1	0	0	1	12	0	Amoksisilin			2X1	1	0	0
1	0	0	3	1	1	6	0	0	5	0	0	0	0	0	0	0	0	1	2.48	Amoksislin/ Klav	1	5.95	46	41.8	1	1	1	121	1	0	0	1	12	0	Amoksislin/ Klav			2X1	1	0	0
1	1	1	3	1	1	6	0	0	5	0	0	0	0	0	0	0	0	1	19.12	Amoksislin/ Klav	1	8.89	78.1	13.4	1	1	1	128	1	0	0	1	12	0	Amoksislin/ Klav			2X1	1	0	0
1	1	1	3	4	1	6	0	0	5	0	0	0	0	0	0	0	0	4	0.29	Amoksislin/ Klav	1	4.62	66.9	19.7	1	1	1	136	1	0	0	1	12	0	Amoksislin/ Klav			2X1	1	0	0
1	1	1	3	1	1	6	0	0	5	0	0	0	0	0	0	0	0	1	17.48	Amoksislin/ Klav	1	8.07	68.6	19.3	1	1	1	162	1	0	0	1	12	0	Amoksislin/ Klav			2X1	1	0	0
1	0	0	3	1	1	6	0	0	5	0	0	0	0	0	0	0	0	1	15.5	penisillin ve de	1	6.73	58.6	32.4	1	1	1	173	1	0	0	1	12	0	penisillin ve de			2X1	1	0	0
1	0	1	3	4	1	6	0	0	5	0	0	0	0	0	0	0	0	4	1.2	Amoksislin/ Klav	1	9.76	85.7	9.2	1	1	1	195	1	0	0	1	12	0	Amoksislin/ Klav			2X1	1	0	0
1	1	1	3	4	1	6	0	0	5	0	0	0	0	0	0	0	0	4	2	Amoksislin/ Klav	1	5.96	3.94	1.45	1	1	1	199	1	0	0	1	12	0	Amoksislin/ Klav			2X1	1	0	0
1	0	0	3	19	1	6	0	0	5	0	0	0	0	0	0	0	0	19	150	Amoksislin/ Klav	1	9.44	35.5	53.4	1	1	1	264	1	0	0	1	12	0	Amoksislin/ Klav			2X1	1	0	0
1	1	1	3	10	1	6	0	0	5	0	0	0	0	0	0	0	0	10	24.15	Florokinolon	1	5.96	64.6	26.7	1	1	1	264	1	0	0	1	12	0	Florokinolon			2X1	1	0	0
1	0	0	3	1	1	6	0	0	5	0	0	0	0	0	0	0	0	1	8.24	Amoksislin/ Klav	1	8.03	5.95	1.3	1	1	1	1394	1	0	0	1	12	0	Amoksislin/ Klav			2X1	1	0	0
1	0	0	3	1	1	2	0	0	5	0	0	0	0	0	0	0	0	1	148.11	penisillin G +Am	1	6.47	3.26	2.5	1	1	1	58	2	1	0	1	12	0	penisillin G +Am			2X1	1	0	0
